# Supplementary material for: An atlas of the blood virome in healthy individuals
Source: Virus Res. 2022 Nov 17;323:199004. doi: 10.1016/j.virusres.2022.199004 (PMC10194198; doi:10.1016/j.virusres.2022.199004)
Supplement: Supplementary file 1 [file mmc1.xlsx]

## Sheet: PBMCs 已排序 n=100
		PBMC_1	PBMC_2	PBMC_3	PBMC_4	PBMC_5	PBMC_6	PBMC_7	PBMC_8	PBMC_9	PBMC_10	PBMC_11	PBMC_12	PBMC_13	PBMC_14	PBMC_15	PBMC_16	PBMC_17	PBMC_18	PBMC_19	PBMC_20	PBMC_21	PBMC_22	PBMC_23	PBMC_24	PBMC_25	PBMC_26	PBMC_27	PBMC_28	PBMC_29	PBMC_30	PBMC_31	PBMC_32	PBMC_33	PBMC_34	PBMC_35	PBMC_36	PBMC_37	PBMC_38	PBMC_39	PBMC_40	PBMC_41	PBMC_42	PBMC_43	PBMC_44	PBMC_45	PBMC_46	PBMC_47	PBMC_48
1	NCBI	19087	10241	10786	24008	13933	7496	16493	21009	46554	16205	26997	20775	3337	3883	6398	12272	3575	5014	29749	46815	40893	15968	21184	12157	16400	30653	15336	22469	14083	19798	20434	81425	86912	28001	20725	123661	21841	31121	15387	9316	14480	32755	2785	3153	22902	17878	62390	55194
2	cellular organisms	3519	2728	3273	5650	5059	2037	4014	3507	4828	4481	4171	7540	1236	1595	1741	1346	1154	1037	3987	9769	6939	3609	4847	2801	3414	4134	4227	4612	4011	5737	8228	8387	64091	4997	2932	16622	2676	5360	4593	2667	4498	3136	805	757	4689	3187	9668	10368
3	Viruses	10693	4397	4786	12520	5625	3571	9008	11800	27534	7132	16368	8691	1389	1477	3404	7083	1564	2553	15722	22940	23448	6729	10782	5829	8485	17982	7384	12194	6104	8995	8359	47829	9781	16514	11443	69023	11253	17721	7101	4467	6350	17888	1304	1605	12239	9640	39012	29342
4	Ampullaviridae	4	0	0	0	0	0	0	0	0	0	0	0	8	0	0	0	0	0	3	0	0	0	0	0	0	0	0	0	0	0	10	0	0	0	0	0	0	0	0	0	0	0	0	0	14	0	0	0
5	Ampullavirus	4	0	0	0	0	0	0	0	0	0	0	0	8	0	0	0	0	0	3	0	0	0	0	0	0	0	0	0	0	0	10	0	0	0	0	0	0	0	0	0	0	0	0	0	14	0	0	0
6	Acidianus bottle-shaped virus	4	0	0	0	0	0	0	0	0	0	0	0	8	0	0	0	0	0	3	0	0	0	0	0	0	0	0	0	0	0	10	0	0	0	0	0	0	0	0	0	0	0	0	0	14	0	0	0
7	Anelloviridae	10222	4201	4607	11263	5317	3438	8625	11466	26694	6816	15866	8356	1300	915	3225	6677	1509	2438	15029	21476	22482	5909	10263	5525	7955	17333	6893	11518	5898	8524	8016	46271	9378	16131	11071	62874	10449	15542	5567	3647	4691	17505	1261	1530	11677	9112	37959	28212
8	Alphatorquevirus	151	84	127	256	173	84	234	450	885	183	598	222	30	36	80	154	47	104	405	642	595	142	282	168	104	667	280	292	251	251	229	1313	166	559	410	2339	286	319	183	141	138	576	18	41	241	347	2396	742
9	Torque teno virus 1	0	0	0	0	0	0	0	0	0	0	0	0	0	0	0	0	0	0	0	0	0	0	0	0	0	0	0	0	0	0	0	0	0	0	0	0	0	0	0	0	0	0	0	0	0	0	0	0
10	Torque teno virus 10	86	13	2	71	11	3	23	78	181	4	167	26	2	3	28	6	4	51	46	109	133	3	38	12	14	162	6	75	73	29	38	202	6	115	58	282	17	92	31	43	10	122	0	5	36	108	1586	68
11	Torque teno virus 11	9	2	4	7	9	0	12	104	25	5	32	19	2	0	0	33	4	13	33	19	7	0	20	0	0	39	2	11	4	0	7	55	0	21	8	113	10	12	5	2	0	33	2	8	6	18	55	19
12	Torque teno virus 12	4	8	6	7	0	0	0	2	33	9	94	6	5	0	0	20	0	2	10	12	10	3	0	2	2	14	0	6	6	2	3	30	0	16	9	115	7	25	2	7	0	8	0	0	33	7	8	34
13	Torque teno virus 13	6	2	11	6	11	5	7	4	49	45	16	14	2	3	2	2	0	5	11	11	38	15	17	9	6	22	9	3	16	11	3	47	3	33	28	98	78	29	8	5	15	42	0	2	16	7	27	84
14	Torque teno virus 14	3	0	0	0	0	2	0	0	5	0	2	3	0	2	0	0	0	0	3	0	11	3	0	0	2	0	0	0	0	0	0	7	0	3	0	6	9	7	2	0	0	9	0	0	0	0	5	10
15	Torque teno virus 16	3	0	4	7	28	4	7	31	13	2	20	15	6	3	7	4	3	2	5	31	77	21	48	5	7	18	3	18	2	10	16	126	0	18	16	35	16	17	12	2	0	11	2	0	6	15	47	27
16	Torque teno virus 19	0	0	0	0	0	0	0	0	0	0	0	0	0	0	0	0	0	0	0	3	0	0	0	0	0	0	0	0	0	0	0	5	0	0	0	0	0	0	0	0	0	4	0	0	0	0	2	0
17	Torque teno virus 2	0	0	0	0	0	0	0	0	0	0	0	0	0	0	0	0	0	0	2	2	2	2	5	0	0	0	0	0	0	0	2	3	0	0	0	4	0	0	0	0	0	13	0	0	0	4	3	0
18	Torque teno virus 20	17	0	18	16	69	18	79	63	185	31	97	31	2	18	14	14	10	5	81	138	70	21	58	44	8	152	25	34	35	4	27	125	8	71	99	423	38	40	20	42	22	29	4	10	19	42	53	123
19	Torque teno virus 21	0	0	0	0	0	0	0	0	0	0	0	0	0	0	0	0	0	0	0	0	0	0	0	0	0	0	0	0	0	0	0	0	0	0	0	0	0	0	0	0	0	0	0	0	0	0	0	0
20	Torque teno virus 23	0	0	0	0	4	0	0	0	0	0	2	0	0	0	0	4	0	0	4	4	0	4	0	0	3	0	2	3	2	0	2	5	0	4	4	5	0	0	2	0	0	0	0	0	2	0	2	4
21	Torque teno virus 24	8	30	20	13	10	22	21	66	162	52	19	50	0	2	5	53	2	5	81	38	63	35	33	31	31	67	105	62	79	35	44	268	84	54	81	613	85	18	66	9	37	114	0	8	34	34	50	199
22	Torque teno virus 25	0	0	0	0	0	0	0	0	0	0	0	0	0	0	0	0	0	0	0	23	0	0	0	0	0	0	0	0	0	0	0	0	0	0	0	2	0	3	0	0	0	3	0	0	0	3	0	0
23	Torque teno virus 26	0	0	0	0	0	0	0	0	0	0	0	0	0	0	0	0	0	0	0	0	0	0	0	4	0	0	0	0	0	0	0	0	0	0	0	4	0	0	0	0	0	8	0	0	3	0	0	0
24	Torque teno virus 27	0	0	0	0	3	0	0	0	0	0	0	0	0	0	0	0	0	0	0	2	0	5	0	0	0	2	2	3	0	0	0	7	0	11	0	13	0	2	0	0	0	2	0	0	0	0	0	2
25	Torque teno virus 28	0	0	0	0	0	0	0	0	0	0	0	0	0	0	0	0	0	0	3	2	5	0	0	0	0	2	0	0	0	0	0	3	0	4	0	4	0	10	0	0	2	0	0	0	0	0	2	0
26	Torque teno virus 29	0	3	0	0	0	0	0	2	0	0	0	0	0	0	0	0	0	0	0	4	0	0	0	2	4	4	4	0	0	0	0	11	0	12	0	7	0	2	0	2	3	4	0	0	0	0	4	7
27	Torque teno virus 3	8	11	26	15	11	20	38	50	77	7	29	27	0	0	13	9	3	12	38	42	93	8	21	4	13	42	62	48	6	61	16	87	25	24	14	359	18	7	4	7	7	16	0	3	43	69	78	70
28	Torque teno virus 4	0	0	0	0	0	0	0	0	0	0	0	0	0	0	0	0	0	0	0	2	3	0	0	0	0	0	0	0	0	0	0	4	0	4	0	0	0	0	0	0	0	0	0	0	0	0	3	0
29	Torque teno virus 5	3	7	31	95	12	2	33	35	133	22	89	24	7	4	8	0	16	9	68	176	68	18	35	51	10	125	53	17	25	87	61	283	28	149	74	177	0	39	25	20	31	139	5	4	37	30	353	74
30	Torque teno virus 7	0	0	0	2	0	0	2	0	5	0	3	0	0	0	0	0	0	0	2	2	2	0	0	0	0	3	0	0	0	0	0	7	0	0	0	6	0	3	0	0	0	0	0	0	2	0	5	2
31	Torque teno virus 8	0	3	0	0	0	0	5	0	0	0	18	0	0	0	0	4	0	0	8	6	0	0	0	0	0	0	0	0	0	2	0	6	0	0	0	6	0	0	0	0	3	6	0	0	0	0	25	0
32	Betatorquevirus	347	133	80	775	113	146	323	1478	281	255	827	1689	70	34	389	134	38	76	665	409	559	56	666	125	198	915	164	318	114	208	298	1564	293	265	200	1320	123	539	91	230	121	302	18	45	329	555	599	448
33	Torque teno mini virus 1	0	0	0	5	0	0	0	2	0	0	0	2	0	0	0	0	0	0	3	3	0	0	0	0	0	5	0	0	0	0	2	9	2	0	0	6	0	5	0	0	0	4	0	0	4	3	0	2
34	Torque teno mini virus 2	43	0	3	27	3	18	36	124	17	32	6	10	0	0	6	6	4	7	53	86	45	5	24	29	64	49	7	12	13	8	61	148	16	23	20	135	13	87	6	16	10	19	4	4	29	36	48	17
35	Torque teno mini virus 3	51	12	0	9	0	5	0	25	13	12	8	13	3	0	5	3	0	3	6	3	7	8	37	3	2	17	0	4	4	0	6	17	2	2	3	21	0	52	0	2	3	3	4	2	6	14	11	7
36	Torque teno mini virus 4	3	2	4	23	6	2	4	2	6	7	16	20	0	0	5	0	0	3	14	5	12	2	6	5	5	27	6	10	3	6	2	40	4	6	5	23	3	22	4	12	4	13	0	0	13	12	25	11
37	Torque teno mini virus 5	0	0	0	0	0	0	0	99	6	0	28	11	0	7	3	0	0	0	2	0	0	0	2	0	0	6	0	0	0	0	0	6	0	0	0	6	4	0	0	0	0	0	0	0	0	0	0	0
38	Torque teno mini virus 6	7	5	0	15	3	0	39	12	17	10	6	0	7	0	2	17	0	3	24	5	39	0	15	0	0	14	0	5	2	16	11	17	0	0	0	6	0	7	0	4	2	6	0	2	2	21	13	6
39	Torque teno mini virus 7	4	2	2	33	20	5	2	4	8	9	34	15	0	2	3	0	4	12	32	0	13	0	6	0	19	52	8	33	0	5	16	52	0	0	0	4	4	28	0	24	4	30	3	0	3	26	16	2
40	Torque teno mini virus 8	6	6	0	11	3	2	6	4	5	0	3	0	0	0	2	0	0	0	20	5	0	2	2	0	0	3	0	0	0	15	3	9	0	0	0	3	0	3	0	0	0	8	0	0	9	30	0	3
41	Torque teno mini virus 9	36	19	2	47	10	3	2	0	10	7	6	6	0	0	2	0	2	0	8	6	0	3	6	2	0	50	0	0	0	4	12	116	4	6	0	78	5	2	0	7	4	3	4	0	4	9	7	15
42	unclassified Betatorquevirus	112	34	33	399	25	62	100	466	118	123	524	1088	35	12	250	58	10	29	249	177	310	15	347	42	61	396	108	194	75	70	91	647	207	176	147	768	50	215	47	105	55	91	0	20	130	253	311	278
43	TTV-like mini virus	112	34	33	399	25	62	100	466	118	123	524	1088	35	12	250	58	10	29	249	177	310	15	347	42	61	396	108	194	75	70	91	647	207	176	147	768	50	215	47	105	55	91	0	20	130	253	311	278
44	environmental samples <viruses,family Anelloviridae>	10	3	21	19	7	2	4	20	5	12	5	13	2	0	7	5	0	4	4	15	28	5	7	4	6	15	0	11	0	11	12	22	4	39	15	51	13	10	13	5	0	25	0	0	33	8	56	12
45	uncultured Anellovirus	10	3	21	19	7	2	4	20	5	12	5	13	2	0	7	5	0	4	4	15	28	5	7	4	6	15	0	11	0	11	12	22	4	39	15	51	13	10	13	5	0	25	0	0	33	8	56	12
46	Gammatorquevirus	27	0	5	23	3	6	9	14	40	16	9	2	0	0	3	2	0	6	3	23	23	2	12	4	27	9	3	9	0	2	2	39	4	2	7	115	10	17	7	2	0	12	0	2	11	6	42	21
47	Torque teno midi virus 1	20	0	2	17	3	5	3	13	23	13	4	2	0	0	3	0	0	5	3	15	12	2	9	3	22	5	0	6	0	2	2	29	2	2	4	24	7	10	7	2	0	5	0	2	4	3	24	14
48	Torque teno midi virus 2	7	0	3	6	0	0	6	0	17	3	5	0	0	0	0	0	0	0	0	8	8	0	3	0	5	4	2	3	0	0	0	8	2	0	3	89	3	7	0	0	0	7	0	0	7	3	17	7
49	Iotatorquevirus	0	0	0	0	0	0	0	0	0	0	0	0	0	0	0	0	0	0	2	0	0	0	2	0	0	0	0	0	0	0	2	4	0	0	0	2	0	0	0	0	0	15	0	0	0	0	0	0
50	unclassified Iotatorquevirus	0	0	0	0	0	0	0	0	0	0	0	0	0	0	0	0	0	0	2	0	0	0	2	0	0	0	0	0	0	0	2	4	0	0	0	2	0	0	0	0	0	15	0	0	0	0	0	0
51	Torque teno sus virus	0	0	0	0	0	0	0	0	0	0	0	0	0	0	0	0	0	0	0	0	0	0	2	0	0	0	0	0	0	0	0	4	0	0	0	2	0	0	0	0	0	3	0	0	0	0	0	0
52	unclassified Anelloviridae	4906	1504	1729	5118	2243	1222	3821	3646	10985	2602	5373	2275	519	321	1086	2433	622	978	5010	9301	10057	2546	4066	2002	3513	6110	2455	4641	1573	3469	3202	17304	3492	6582	4332	21587	3830	6313	1812	1331	1621	6286	499	582	5238	3505	16172	10803
53	SEN virus	60	115	65	92	61	50	94	100	366	87	282	69	9	19	26	67	28	2	367	362	215	89	68	54	100	144	80	75	24	160	73	983	100	129	171	842	72	94	26	21	33	129	14	13	240	149	288	275
54	Small anellovirus	142	5	11	185	10	25	83	67	173	30	23	9	6	9	21	27	13	18	47	95	151	21	114	32	102	89	55	144	6	33	61	210	39	49	84	417	36	85	32	19	7	66	5	5	61	66	370	151
55	Torque teno midi virus	1823	69	171	1222	232	202	1087	547	2252	412	197	187	113	73	224	282	107	242	463	1350	2303	243	952	370	1098	910	541	1025	62	369	540	1900	519	813	564	4093	576	1304	237	245	182	1111	76	134	913	780	3137	1131
56	Torque teno virus	1792	1089	1193	2553	1667	712	1813	2265	6263	1622	4127	1763	325	155	635	1721	359	494	3318	6116	5873	1740	2234	1209	1458	4079	1363	2565	1296	2356	2030	10913	1806	4866	2818	12157	2629	3833	1283	867	1234	4113	344	336	3242	1880	9640	7839
57	Baculoviridae	0	0	0	0	0	0	0	0	0	2	0	0	0	0	0	0	0	0	0	0	0	0	0	2	0	0	0	0	0	0	0	0	0	0	0	0	0	2	0	0	0	0	0	0	0	0	0	0
58	Alphabaculovirus	0	0	0	0	0	0	0	0	0	0	0	0	0	0	0	0	0	0	0	0	0	0	0	0	0	0	0	0	0	0	0	0	0	0	0	0	0	0	0	0	0	0	0	0	0	0	0	0
59	Autographa californica multiple nucleopolyhedrovirus	0	0	0	0	0	0	0	0	0	0	0	0	0	0	0	0	0	0	0	0	0	0	0	0	0	0	0	0	0	0	0	0	0	0	0	0	0	0	0	0	0	0	0	0	0	0	0	0
60	Betabaculovirus	0	0	0	0	0	0	0	0	0	2	0	0	0	0	0	0	0	0	0	0	0	0	0	2	0	0	0	0	0	0	0	0	0	0	0	0	0	0	0	0	0	0	0	0	0	0	0	0
61	Duplodnaviria	35	39	41	58	73	15	57	33	65	57	50	89	18	18	25	8	8	10	140	465	172	193	71	39	127	38	154	113	36	128	36	107	126	46	48	942	111	327	267	145	298	32	9	8	50	73	90	76
62	Heunggongvirae	35	39	41	58	73	15	57	33	65	57	50	89	18	18	25	8	8	10	140	465	172	193	71	39	127	38	154	113	36	128	36	107	126	46	48	942	111	327	267	145	298	32	9	8	50	73	90	76
63	Peploviricota	0	0	2	2	2	0	2	0	5	5	4	5	0	3	0	0	0	2	88	304	69	161	23	9	78	4	127	55	25	73	13	12	13	12	29	76	0	50	9	0	0	0	0	0	3	10	5	11
64	Herviviricetes	0	0	2	2	2	0	2	0	5	5	4	5	0	3	0	0	0	2	88	304	69	161	23	9	78	4	127	55	25	73	13	12	13	12	29	76	0	50	9	0	0	0	0	0	3	10	5	11
65	Herpesvirales	0	0	2	2	2	0	2	0	5	5	4	5	0	3	0	0	0	2	88	304	69	161	23	9	78	4	127	55	25	73	13	12	13	12	29	76	0	50	9	0	0	0	0	0	3	10	5	11
66	Herpesviridae	0	0	2	2	2	0	2	0	5	5	4	5	0	3	0	0	0	2	88	304	69	161	23	9	78	4	127	55	25	73	13	12	13	12	29	75	0	49	9	0	0	0	0	0	3	10	5	11
67	Alphaherpesvirinae	0	0	0	0	0	0	0	0	0	0	0	0	0	0	0	0	0	0	0	2	0	0	0	0	0	0	0	0	0	13	0	0	0	0	0	5	0	6	0	0	0	0	0	0	3	0	0	0
68	Simplexvirus	0	0	0	0	0	0	0	0	0	0	0	0	0	0	0	0	0	0	0	0	0	0	0	0	0	0	0	0	0	13	0	0	0	0	0	4	0	6	0	0	0	0	0	0	3	0	0	0
69	Human alphaherpesvirus 1	0	0	0	0	0	0	0	0	0	0	0	0	0	0	0	0	0	0	0	0	0	0	0	0	0	0	0	0	0	13	0	0	0	0	0	4	0	6	0	0	0	0	0	0	3	0	0	0
70	Varicellovirus	0	0	0	0	0	0	0	0	0	0	0	0	0	0	0	0	0	0	0	2	0	0	0	0	0	0	0	0	0	0	0	0	0	0	0	0	0	0	0	0	0	0	0	0	0	0	0	0
71	Betaherpesvirinae	0	0	0	0	2	0	2	0	5	5	4	5	0	3	0	0	0	2	88	302	69	161	23	9	78	4	127	55	25	60	13	12	13	12	28	70	0	43	9	0	0	0	0	0	0	10	5	11
72	Cytomegalovirus	0	0	0	0	0	0	2	0	3	5	4	4	0	3	0	0	0	0	88	300	69	161	22	9	78	4	127	55	20	60	11	12	13	12	26	69	0	42	9	0	0	0	0	0	0	9	0	11
73	Human betaherpesvirus 5	0	0	0	0	0	0	2	0	3	5	4	4	0	3	0	0	0	0	88	300	69	161	22	9	78	4	127	55	20	60	11	12	13	12	26	69	0	42	9	0	0	0	0	0	0	9	0	11
74	Roseolovirus	0	0	0	0	0	0	0	0	2	0	0	0	0	0	0	0	0	0	0	0	0	0	0	0	0	0	0	0	4	0	2	0	0	0	2	0	0	0	0	0	0	0	0	0	0	0	4	0
75	Human betaherpesvirus 6A	0	0	0	0	0	0	0	0	0	0	0	0	0	0	0	0	0	0	0	0	0	0	0	0	0	0	0	0	0	0	0	0	0	0	0	0	0	0	0	0	0	0	0	0	0	0	0	0
76	unclassified Roseolovirus	0	0	0	0	0	0	0	0	0	0	0	0	0	0	0	0	0	0	0	0	0	0	0	0	0	0	0	0	0	0	0	0	0	0	0	0	0	0	0	0	0	0	0	0	0	0	0	0
77	Human betaherpesvirus 6	0	0	0	0	0	0	0	0	0	0	0	0	0	0	0	0	0	0	0	0	0	0	0	0	0	0	0	0	0	0	0	0	0	0	0	0	0	0	0	0	0	0	0	0	0	0	0	0
78	Gammaherpesvirinae	0	0	0	0	0	0	0	0	0	0	0	0	0	0	0	0	0	0	0	0	0	0	0	0	0	0	0	0	0	0	0	0	0	0	0	0	0	0	0	0	0	0	0	0	0	0	0	0
79	Rhadinovirus	0	0	0	0	0	0	0	0	0	0	0	0	0	0	0	0	0	0	0	0	0	0	0	0	0	0	0	0	0	0	0	0	0	0	0	0	0	0	0	0	0	0	0	0	0	0	0	0
80	Macacine gammaherpesvirus 5	0	0	0	0	0	0	0	0	0	0	0	0	0	0	0	0	0	0	0	0	0	0	0	0	0	0	0	0	0	0	0	0	0	0	0	0	0	0	0	0	0	0	0	0	0	0	0	0
81	Uroviricota	35	39	39	56	71	15	55	33	60	52	46	84	18	15	25	8	8	8	52	161	103	32	48	30	49	34	27	58	11	55	23	95	113	34	19	866	111	277	258	145	298	32	9	8	47	63	85	65
82	Caudoviricetes	35	39	39	56	71	15	55	33	60	52	46	84	18	15	25	8	8	8	52	161	103	32	48	30	49	34	27	58	11	55	23	95	113	34	19	866	111	277	258	145	298	32	9	8	47	63	85	65
83	Caudovirales	35	39	39	56	71	15	55	33	60	52	46	84	18	15	25	8	8	8	52	161	103	32	48	30	49	34	27	58	11	55	23	95	113	34	19	866	111	277	258	145	298	32	9	8	47	63	85	65
84	Autographiviridae	0	0	0	0	0	0	0	0	0	0	0	0	0	2	0	0	0	0	0	0	0	2	0	0	0	0	0	0	0	0	0	2	2	0	0	16	0	2	2	0	5	0	0	0	0	0	0	0
85	environmental samples <viruses,family Autographiviridae>	0	0	0	0	0	0	0	0	0	0	0	0	0	0	0	0	0	0	0	0	0	0	0	0	0	0	0	0	0	0	0	0	0	0	0	6	0	0	0	0	0	0	0	0	0	0	0	0
86	uncultured phage MedDCM-OCT-S04-C650	0	0	0	0	0	0	0	0	0	0	0	0	0	0	0	0	0	0	0	0	0	0	0	0	0	0	0	0	0	0	0	0	0	0	0	4	0	0	0	0	0	0	0	0	0	0	0	0
87	uncultured phage MedDCM-OCT-S05-C532	0	0	0	0	0	0	0	0	0	0	0	0	0	0	0	0	0	0	0	0	0	0	0	0	0	0	0	0	0	0	0	0	0	0	0	2	0	0	0	0	0	0	0	0	0	0	0	0
88	Kajamvirus	0	0	0	0	0	0	0	0	0	0	0	0	0	0	0	0	0	0	0	0	0	0	0	0	0	0	0	0	0	0	0	2	0	0	0	2	0	0	0	0	0	0	0	0	0	0	0	0
89	Synechococcus virus SRIP1	0	0	0	0	0	0	0	0	0	0	0	0	0	0	0	0	0	0	0	0	0	0	0	0	0	0	0	0	0	0	0	2	0	0	0	2	0	0	0	0	0	0	0	0	0	0	0	0
90	Kembevirus	0	0	0	0	0	0	0	0	0	0	0	0	0	0	0	0	0	0	0	0	0	0	0	0	0	0	0	0	0	0	0	0	0	0	0	3	0	0	2	0	0	0	0	0	0	0	0	0
91	Synechococcus virus SCBP2	0	0	0	0	0	0	0	0	0	0	0	0	0	0	0	0	0	0	0	0	0	0	0	0	0	0	0	0	0	0	0	0	0	0	0	3	0	0	2	0	0	0	0	0	0	0	0	0
92	Krylovirinae	0	0	0	0	0	0	0	0	0	0	0	0	0	0	0	0	0	0	0	0	0	0	0	0	0	0	0	0	0	0	0	0	0	0	0	0	0	0	0	0	0	0	0	0	0	0	0	0
93	Phikmvvirus	0	0	0	0	0	0	0	0	0	0	0	0	0	0	0	0	0	0	0	0	0	0	0	0	0	0	0	0	0	0	0	0	0	0	0	0	0	0	0	0	0	0	0	0	0	0	0	0
94	Stubburvirus	0	0	0	0	0	0	0	0	0	0	0	0	0	0	0	0	0	0	0	0	0	0	0	0	0	0	0	0	0	0	0	0	0	0	0	0	0	0	0	0	0	0	0	0	0	0	0	0
95	Pseudomonas virus LKA1	0	0	0	0	0	0	0	0	0	0	0	0	0	0	0	0	0	0	0	0	0	0	0	0	0	0	0	0	0	0	0	0	0	0	0	0	0	0	0	0	0	0	0	0	0	0	0	0
96	Molineuxvirinae	0	0	0	0	0	0	0	0	0	0	0	0	0	0	0	0	0	0	0	0	0	0	0	0	0	0	0	0	0	0	0	0	0	0	0	0	0	0	0	0	0	0	0	0	0	0	0	0
97	Eracentumvirus	0	0	0	0	0	0	0	0	0	0	0	0	0	0	0	0	0	0	0	0	0	0	0	0	0	0	0	0	0	0	0	0	0	0	0	0	0	0	0	0	0	0	0	0	0	0	0	0
98	unclassified Eracentumvirus	0	0	0	0	0	0	0	0	0	0	0	0	0	0	0	0	0	0	0	0	0	0	0	0	0	0	0	0	0	0	0	0	0	0	0	0	0	0	0	0	0	0	0	0	0	0	0	0
99	Erwinia phage phiEa100	0	0	0	0	0	0	0	0	0	0	0	0	0	0	0	0	0	0	0	0	0	0	0	0	0	0	0	0	0	0	0	0	0	0	0	0	0	0	0	0	0	0	0	0	0	0	0	0
100	Studiervirinae	0	0	0	0	0	0	0	0	0	0	0	0	0	2	0	0	0	0	0	0	0	2	0	0	0	0	0	0	0	0	0	0	2	0	0	0	0	0	0	0	0	0	0	0	0	0	0	0
101	Teseptimavirus	0	0	0	0	0	0	0	0	0	0	0	0	0	2	0	0	0	0	0	0	0	2	0	0	0	0	0	0	0	0	0	0	2	0	0	0	0	0	0	0	0	0	0	0	0	0	0	0
102	Escherichia virus T7	0	0	0	0	0	0	0	0	0	0	0	0	0	2	0	0	0	0	0	0	0	2	0	0	0	0	0	0	0	0	0	0	0	0	0	0	0	0	0	0	0	0	0	0	0	0	0	0
103	unclassified Teseptimavirus	0	0	0	0	0	0	0	0	0	0	0	0	0	0	0	0	0	0	0	0	0	0	0	0	0	0	0	0	0	0	0	0	2	0	0	0	0	0	0	0	0	0	0	0	0	0	0	0
104	unclassified Autographiviridae	0	0	0	0	0	0	0	0	0	0	0	0	0	0	0	0	0	0	0	0	0	0	0	0	0	0	0	0	0	0	0	0	0	0	0	5	0	0	0	0	0	0	0	0	0	0	0	0
105	Prochlorococcus phage P-RSP2	0	0	0	0	0	0	0	0	0	0	0	0	0	0	0	0	0	0	0	0	0	0	0	0	0	0	0	0	0	0	0	0	0	0	0	5	0	0	0	0	0	0	0	0	0	0	0	0
106	Voetvirus	0	0	0	0	0	0	0	0	0	0	0	0	0	0	0	0	0	0	0	0	0	0	0	0	0	0	0	0	0	0	0	0	0	0	0	0	0	2	0	0	5	0	0	0	0	0	0	0
107	Synechococcus virus Syn5	0	0	0	0	0	0	0	0	0	0	0	0	0	0	0	0	0	0	0	0	0	0	0	0	0	0	0	0	0	0	0	0	0	0	0	0	0	2	0	0	5	0	0	0	0	0	0	0
108	Drexlerviridae	0	0	0	0	0	0	0	0	0	0	0	0	0	0	0	0	0	0	0	0	0	0	0	0	0	0	0	0	0	0	0	0	35	3	0	0	0	0	0	0	0	0	0	0	0	0	0	0
109	Tunavirinae	0	0	0	0	0	0	0	0	0	0	0	0	0	0	0	0	0	0	0	0	0	0	0	0	0	0	0	0	0	0	0	0	35	3	0	0	0	0	0	0	0	0	0	0	0	0	0	0
110	Tunavirus	0	0	0	0	0	0	0	0	0	0	0	0	0	0	0	0	0	0	0	0	0	0	0	0	0	0	0	0	0	0	0	0	35	3	0	0	0	0	0	0	0	0	0	0	0	0	0	0
111	Shigella virus Shfl1	0	0	0	0	0	0	0	0	0	0	0	0	0	0	0	0	0	0	0	0	0	0	0	0	0	0	0	0	0	0	0	0	35	3	0	0	0	0	0	0	0	0	0	0	0	0	0	0
112	environmental samples <viruses,order Caudovirales>	0	0	0	0	0	0	0	0	0	0	0	0	0	0	0	0	0	0	0	0	0	0	0	0	0	0	0	2	0	0	0	2	0	2	0	15	0	2	0	0	2	0	0	0	0	0	0	0
113	uncultured phage MedDCM-OCT-S01-C104	0	0	0	0	0	0	0	0	0	0	0	0	0	0	0	0	0	0	0	0	0	0	0	0	0	0	0	2	0	0	0	0	0	0	0	2	0	0	0	0	0	0	0	0	0	0	0	0
114	uncultured phage MedDCM-OCT-S08-C964	0	0	0	0	0	0	0	0	0	0	0	0	0	0	0	0	0	0	0	0	0	0	0	0	0	0	0	0	0	0	0	0	0	0	0	8	0	0	0	0	2	0	0	0	0	0	0	0
115	uncultured phage MedDCM-OCT-S09-C23	0	0	0	0	0	0	0	0	0	0	0	0	0	0	0	0	0	0	0	0	0	0	0	0	0	0	0	0	0	0	0	0	0	0	0	0	0	0	0	0	0	0	0	0	0	0	0	0
116	uncultured phage MedDCM-OCT-S09-C5	0	0	0	0	0	0	0	0	0	0	0	0	0	0	0	0	0	0	0	0	0	0	0	0	0	0	0	0	0	0	0	2	0	2	0	3	0	2	0	0	0	0	0	0	0	0	0	0
117	uncultured phage MedDCM-OCT-S12-C102	0	0	0	0	0	0	0	0	0	0	0	0	0	0	0	0	0	0	0	0	0	0	0	0	0	0	0	0	0	0	0	0	0	0	0	2	0	0	0	0	0	0	0	0	0	0	0	0
118	Herelleviridae	0	0	0	0	0	0	0	0	0	0	0	0	0	0	0	0	0	0	0	0	0	0	0	0	0	0	0	0	0	0	0	0	0	0	0	0	0	2	0	0	0	0	0	0	0	0	0	0
119	Lactobacillus virus LP65	0	0	0	0	0	0	0	0	0	0	0	0	0	0	0	0	0	0	0	0	0	0	0	0	0	0	0	0	0	0	0	0	0	0	0	0	0	0	0	0	0	0	0	0	0	0	0	0
120	Spounavirinae	0	0	0	0	0	0	0	0	0	0	0	0	0	0	0	0	0	0	0	0	0	0	0	0	0	0	0	0	0	0	0	0	0	0	0	0	0	2	0	0	0	0	0	0	0	0	0	0
121	Myoviridae	19	23	17	27	39	8	40	15	30	27	26	56	10	5	13	4	4	6	30	116	59	16	20	15	28	19	9	23	3	29	11	48	30	17	10	325	38	115	117	64	131	8	3	3	24	16	35	33
122	Acionnavirus	0	0	0	0	0	0	0	0	0	0	0	0	0	0	0	0	0	0	0	0	0	0	0	0	0	0	0	0	0	0	0	0	0	0	0	3	0	0	0	0	0	0	0	0	0	0	0	0
123	unclassified Acionnavirus	0	0	0	0	0	0	0	0	0	0	0	0	0	0	0	0	0	0	0	0	0	0	0	0	0	0	0	0	0	0	0	0	0	0	0	3	0	0	0	0	0	0	0	0	0	0	0	0
124	Synechococcus phage S-CAM8	0	0	0	0	0	0	0	0	0	0	0	0	0	0	0	0	0	0	0	0	0	0	0	0	0	0	0	0	0	0	0	0	0	0	0	3	0	0	0	0	0	0	0	0	0	0	0	0
125	Anaposvirus	0	0	0	0	0	0	0	0	0	0	0	0	0	0	0	0	0	0	0	0	0	0	0	0	0	0	0	0	0	0	0	0	0	0	0	6	0	3	0	0	0	0	0	0	0	0	0	0
126	Synechococcus virus SCAM1	0	0	0	0	0	0	0	0	0	0	0	0	0	0	0	0	0	0	0	0	0	0	0	0	0	0	0	0	0	0	0	0	0	0	0	6	0	3	0	0	0	0	0	0	0	0	0	0
127	Aurunvirus	0	0	0	0	0	0	0	0	0	0	0	0	0	0	0	0	0	0	0	0	0	0	0	0	0	0	0	0	0	0	0	0	0	0	0	10	0	3	2	0	0	0	0	0	0	0	0	0
128	Synechococcus virus STIM5	0	0	0	0	0	0	0	0	0	0	0	0	0	0	0	0	0	0	0	0	0	0	0	0	0	0	0	0	0	0	0	0	0	0	0	10	0	3	2	0	0	0	0	0	0	0	0	0
129	Bacillus virus G	0	0	0	0	5	0	0	0	2	0	0	2	0	0	0	0	0	0	3	2	6	0	0	0	2	0	0	0	0	2	0	2	0	0	3	3	0	3	0	2	0	0	2	0	2	0	0	0
130	Bellamyvirus	0	0	0	0	0	0	0	0	0	0	0	0	0	0	0	0	0	0	0	2	0	0	0	0	0	0	0	2	0	0	0	0	0	0	0	8	0	4	3	2	0	0	0	0	0	0	0	0
131	unclassified Bellamyvirus	0	0	0	0	0	0	0	0	0	0	0	0	0	0	0	0	0	0	0	2	0	0	0	0	0	0	0	2	0	0	0	0	0	0	0	8	0	4	3	2	0	0	0	0	0	0	0	0
132	Synechococcus phage S-SM2	0	0	0	0	0	0	0	0	0	0	0	0	0	0	0	0	0	0	0	2	0	0	0	0	0	0	0	2	0	0	0	0	0	0	0	8	0	4	3	2	0	0	0	0	0	0	0	0
133	Elvirus	0	0	0	0	0	0	0	0	0	0	3	0	0	0	0	0	3	0	3	69	2	0	0	0	0	0	0	0	0	0	0	0	0	5	0	0	0	0	0	0	0	0	0	0	2	0	3	7
134	Pseudomonas virus EL	0	0	0	0	0	0	0	0	0	0	3	0	0	0	0	0	3	0	3	69	2	0	0	0	0	0	0	0	0	0	0	0	0	5	0	0	0	0	0	0	0	0	0	0	2	0	3	7
135	environmental samples <viruses,family Myoviridae>	2	0	0	4	2	3	3	0	3	0	0	3	2	0	0	0	0	0	3	7	5	0	4	0	4	0	2	4	0	2	3	4	3	0	0	72	12	31	28	13	20	0	0	0	2	0	3	4
136	Myoviridae environmental samples	2	0	0	4	2	3	3	0	3	0	0	3	2	0	0	0	0	0	3	7	5	0	4	0	4	0	2	4	0	2	3	4	3	0	0	72	12	31	28	13	20	0	0	0	2	0	3	4
137	Ficleduovirus	2	0	0	0	0	0	3	0	0	0	0	7	0	0	0	0	0	0	0	2	0	0	0	0	2	0	3	0	0	0	0	0	0	0	0	29	0	10	8	2	19	0	0	0	0	0	0	2
138	Flavobacterium virus FCL2	2	0	0	0	0	0	3	0	0	0	0	7	0	0	0	0	0	0	0	2	0	0	0	0	2	0	3	0	0	0	0	0	0	0	0	29	0	10	8	2	19	0	0	0	0	0	0	2
139	Iodovirus	0	0	0	0	0	0	0	0	0	0	0	0	0	0	0	0	0	0	0	0	0	0	0	0	0	0	0	0	0	0	0	0	0	0	0	7	0	0	4	2	5	0	0	0	0	0	0	0
140	Iodobacter virus PLPE	0	0	0	0	0	0	0	0	0	0	0	0	0	0	0	0	0	0	0	0	0	0	0	0	0	0	0	0	0	0	0	0	0	0	0	7	0	0	4	2	5	0	0	0	0	0	0	0
141	Ionavirus	0	0	0	0	0	0	0	0	0	0	0	0	0	0	0	0	0	0	0	0	0	0	0	0	0	0	0	0	0	0	0	0	0	0	0	0	0	0	0	0	2	0	0	0	0	2	0	0
142	Delftia virus PhiW14	0	0	0	0	0	0	0	0	0	0	0	0	0	0	0	0	0	0	0	0	0	0	0	0	0	0	0	0	0	0	0	0	0	0	0	0	0	0	0	0	2	0	0	0	0	2	0	0
143	Leucotheavirus	0	0	0	0	0	0	0	0	0	0	0	0	0	0	0	0	0	0	0	0	0	0	0	0	0	0	0	0	0	0	0	0	0	0	0	0	0	0	0	0	0	0	0	0	0	0	0	2
144	Synechococcus virus Syn30	0	0	0	0	0	0	0	0	0	0	0	0	0	0	0	0	0	0	0	0	0	0	0	0	0	0	0	0	0	0	0	0	0	0	0	0	0	0	0	0	0	0	0	0	0	0	0	2
145	Libanvirus	0	0	0	0	0	0	0	0	0	0	0	0	0	0	0	0	0	0	0	0	0	0	0	0	0	0	0	0	0	0	0	0	0	0	0	0	0	0	0	0	0	0	0	0	0	0	0	0
146	unclassified Libanvirus	0	0	0	0	0	0	0	0	0	0	0	0	0	0	0	0	0	0	0	0	0	0	0	0	0	0	0	0	0	0	0	0	0	0	0	0	0	0	0	0	0	0	0	0	0	0	0	0
147	Cyanophage P-RSM6	0	0	0	0	0	0	0	0	0	0	0	0	0	0	0	0	0	0	0	0	0	0	0	0	0	0	0	0	0	0	0	0	0	0	0	0	0	0	0	0	0	0	0	0	0	0	0	0
148	Llyrvirus	0	0	0	0	0	0	0	0	0	0	0	0	0	0	0	0	0	0	0	0	0	0	0	0	0	0	0	0	0	0	0	0	0	0	0	2	0	0	2	2	4	0	0	0	0	0	0	0
149	Synechococcus virus SSKS1	0	0	0	0	0	0	0	0	0	0	0	0	0	0	0	0	0	0	0	0	0	0	0	0	0	0	0	0	0	0	0	0	0	0	0	2	0	0	2	2	4	0	0	0	0	0	0	0
150	Naesvirus	0	0	0	0	0	0	0	0	0	0	0	0	0	0	0	0	0	0	0	0	0	0	0	0	0	0	0	0	0	0	0	0	0	0	0	0	0	0	0	0	0	0	0	0	0	0	0	0
151	Xanthomonas virus OP2	0	0	0	0	0	0	0	0	0	0	0	0	0	0	0	0	0	0	0	0	0	0	0	0	0	0	0	0	0	0	0	0	0	0	0	0	0	0	0	0	0	0	0	0	0	0	0	0
152	Obolenskvirus	0	0	0	0	0	0	0	0	0	0	0	4	0	0	0	0	0	0	0	0	0	0	0	0	0	0	0	0	0	0	0	2	0	0	0	2	0	0	0	0	0	0	0	0	0	0	0	0
153	Acinetobacter virus AB1	0	0	0	0	0	0	0	0	0	0	0	2	0	0	0	0	0	0	0	0	0	0	0	0	0	0	0	0	0	0	0	2	0	0	0	0	0	0	0	0	0	0	0	0	0	0	0	0
154	Acinetobacter virus AP22	0	0	0	0	0	0	0	0	0	0	0	2	0	0	0	0	0	0	0	0	0	0	0	0	0	0	0	0	0	0	0	0	0	0	0	2	0	0	0	0	0	0	0	0	0	0	0	0
155	Pbunavirus	0	0	0	0	0	0	0	0	0	0	0	0	0	0	0	0	0	0	0	0	0	0	0	0	0	0	0	0	0	0	0	0	0	0	0	0	0	0	0	0	0	0	0	0	0	0	0	0
156	Burkholderia virus BcepF1	0	0	0	0	0	0	0	0	0	0	0	0	0	0	0	0	0	0	0	0	0	0	0	0	0	0	0	0	0	0	0	0	0	0	0	0	0	0	0	0	0	0	0	0	0	0	0	0
157	Phikzvirus	0	0	0	0	3	0	0	0	0	0	0	13	2	2	0	0	0	0	0	5	0	0	0	0	3	0	0	0	0	0	0	0	0	0	0	4	0	0	0	0	2	0	0	0	3	0	4	0
158	Pseudomonas virus PA7	0	0	0	0	0	0	0	0	0	0	0	0	0	0	0	0	0	0	0	0	0	0	0	0	0	0	0	0	0	0	0	0	0	0	0	0	0	0	0	0	2	0	0	0	0	0	0	0
159	Pseudomonas virus phiKZ	0	0	0	0	0	0	0	0	0	0	0	0	0	0	0	0	0	0	0	0	0	0	0	0	0	0	0	0	0	0	0	0	0	0	0	0	0	0	0	0	0	0	0	0	0	0	0	0
160	unclassified Phikzvirus	0	0	0	0	2	0	0	0	0	0	0	10	2	2	0	0	0	0	0	3	0	0	0	0	2	0	0	0	0	0	0	0	0	0	0	2	0	0	0	0	0	0	0	0	3	0	2	0
161	Pseudomonas phage 201phi2-1	0	0	0	0	2	0	0	0	0	0	0	3	0	0	0	0	0	0	0	0	0	0	0	0	2	0	0	0	0	0	0	0	0	0	0	2	0	0	0	0	0	0	0	0	0	0	0	0
162	Pseudomonas phage PhiPA3	0	0	0	0	0	0	0	0	0	0	0	6	0	0	0	0	0	0	0	2	0	0	0	0	0	0	0	0	0	0	0	0	0	0	0	0	0	0	0	0	0	0	0	0	2	0	0	0
163	Popoffvirus	0	0	0	0	0	0	0	0	0	0	0	0	0	0	0	0	0	0	0	0	0	0	0	0	0	0	0	0	0	2	0	2	0	0	0	12	0	3	2	2	2	0	0	0	0	0	0	0
164	Aeromonas virus 56	0	0	0	0	0	0	0	0	0	0	0	0	0	0	0	0	0	0	0	0	0	0	0	0	0	0	0	0	0	2	0	2	0	0	0	12	0	3	2	2	2	0	0	0	0	0	0	0
165	Salacisavirus	0	0	0	0	0	0	3	0	0	0	0	0	0	0	0	0	0	0	0	0	2	0	0	0	0	0	0	0	0	0	0	0	0	0	0	10	0	0	0	0	0	0	0	0	0	0	0	0
166	Prochlorococcus virus PSSM2	0	0	0	0	0	0	3	0	0	0	0	0	0	0	0	0	0	0	0	0	2	0	0	0	0	0	0	0	0	0	0	0	0	0	0	10	0	0	0	0	0	0	0	0	0	0	0	0
167	Tevenvirinae	0	0	0	0	2	0	1	5	0	0	0	4	0	0	2	0	0	0	2	3	2	0	2	0	0	0	0	0	0	0	0	0	2	0	0	6	5	5	5	6	6	0	0	0	3	0	0	4
168	Acinetobacter virus 133	0	0	0	0	0	0	0	2	0	0	0	0	0	0	0	0	0	0	0	0	0	0	0	0	0	0	0	0	0	0	0	0	0	0	0	0	0	0	0	0	0	0	0	0	0	0	0	0
169	Aeromonas virus 65	0	0	0	0	0	0	0	2	0	0	0	0	0	0	0	0	0	0	0	0	0	0	0	0	0	0	0	0	0	0	0	0	0	0	0	2	0	0	0	0	0	0	0	0	0	0	0	0
170	Schizotequatrovirus	0	0	0	0	0	0	0	0	0	0	0	0	0	0	0	0	0	0	0	0	0	0	0	0	0	0	0	0	0	0	0	0	0	0	0	0	0	0	0	0	0	0	0	0	0	0	0	0
171	unclassified Tevenvirinae	0	0	0	0	2	0	1	0	0	0	0	3	0	0	0	0	0	0	0	2	1	0	0	0	0	0	0	0	0	0	0	0	2	0	0	2	4	4	3	5	5	0	0	0	0	0	0	3
172	Acinetobacter phage Ac42	0	0	0	0	0	0	0	0	0	0	0	0	0	0	0	0	0	0	0	0	0	0	0	0	0	0	0	0	0	0	0	0	0	0	0	0	0	0	0	0	3	0	0	0	0	0	0	0
173	Acinetobacter phage ZZ1	0	0	0	0	0	0	0	0	0	0	0	0	0	0	0	0	0	0	0	0	0	0	0	0	0	0	0	0	0	0	0	0	0	0	0	0	0	0	0	0	0	0	0	0	0	0	0	0
174	Thaumasvirus	0	0	0	0	0	0	0	0	0	0	0	0	0	0	0	0	0	0	0	0	0	0	0	0	0	0	0	0	0	0	0	0	0	0	0	0	0	0	0	0	2	0	0	0	0	0	0	0
175	unclassified Thaumasvirus	0	0	0	0	0	0	0	0	0	0	0	0	0	0	0	0	0	0	0	0	0	0	0	0	0	0	0	0	0	0	0	0	0	0	0	0	0	0	0	0	2	0	0	0	0	0	0	0
176	Prochlorococcus phage P-RSM4	0	0	0	0	0	0	0	0	0	0	0	0	0	0	0	0	0	0	0	0	0	0	0	0	0	0	0	0	0	0	0	0	0	0	0	0	0	0	0	0	2	0	0	0	0	0	0	0
177	Tijeunavirus	3	5	4	4	6	0	5	0	6	5	6	5	0	0	0	0	0	2	3	4	11	0	0	0	4	3	0	2	0	9	0	10	4	0	2	6	0	3	5	4	4	0	0	0	0	2	7	0
178	Tetrasphaera virus TJE1	3	5	4	4	6	0	5	0	6	5	6	5	0	0	0	0	0	2	3	4	11	0	0	0	4	3	0	2	0	9	0	10	4	0	2	6	0	3	5	4	4	0	0	0	0	2	7	0
179	unclassified Myoviridae	5	13	10	13	18	5	20	7	16	15	10	13	4	2	7	3	0	2	15	19	26	14	9	7	11	10	3	12	2	7	5	19	15	10	5	122	16	45	51	25	54	6	0	3	9	11	13	12
180	Bacillus phage 0305phi8-36	0	0	0	0	0	0	0	0	0	0	0	0	0	0	0	0	0	0	0	0	0	0	0	0	0	0	0	0	0	0	0	0	0	0	0	2	0	0	0	0	0	0	0	0	0	0	0	0
181	Bdellovibrio phage phi1402	0	0	0	0	0	0	0	0	0	0	0	0	0	0	0	0	0	0	0	2	0	0	0	0	0	0	0	0	0	0	0	2	0	0	0	0	0	0	0	0	0	0	0	0	0	0	0	0
182	Bdellovibrio phage phi1422	0	3	4	4	7	0	5	3	5	4	2	5	0	0	3	0	0	0	3	4	9	5	4	2	2	6	0	3	0	4	0	5	5	3	3	11	2	2	3	3	3	0	0	2	0	4	5	0
183	Burkholderia phage BcepB1A	0	0	0	0	0	0	0	0	0	0	0	0	0	0	0	0	0	0	0	0	0	0	0	0	0	0	0	0	0	0	0	0	0	0	0	5	0	2	0	2	4	0	0	0	0	0	0	0
184	Cellulophaga phage phi3:1	0	0	0	0	0	0	0	0	0	0	0	0	0	0	0	0	0	0	0	0	0	0	0	0	0	0	0	0	0	0	0	0	0	0	0	3	0	2	0	3	0	0	0	0	0	0	0	0
185	Cellulophaga phage phiSM	0	0	0	0	0	0	0	0	0	0	0	0	0	0	2	0	0	0	0	0	2	0	0	0	0	0	0	0	0	0	0	0	2	0	0	6	2	1	4	0	3	0	0	0	0	0	0	0
186	Cyanophage S-SSM6a	0	0	0	0	0	0	0	0	0	0	0	0	0	0	0	0	0	0	0	0	0	0	0	0	0	0	0	0	0	0	0	0	0	0	0	3	0	0	0	0	0	0	0	0	0	0	0	0
187	Deep-sea thermophilic phage D6E	0	0	0	0	0	0	0	0	0	0	0	0	0	0	0	0	0	0	4	0	0	0	0	0	0	0	0	0	0	0	0	0	0	0	0	0	0	0	0	0	0	0	0	0	0	0	0	0
188	Mycobacterium phage Myrna	0	0	0	0	0	0	0	0	0	0	0	0	0	0	0	0	0	0	0	0	2	0	0	0	0	0	0	0	0	0	0	0	0	0	0	0	0	0	0	0	0	0	0	0	0	0	0	0
189	Pseudomonas phage Lu11	0	0	0	0	0	0	0	0	0	0	0	0	0	0	0	0	0	0	0	0	0	0	0	0	0	0	0	0	0	0	0	0	0	0	0	4	0	0	2	0	0	0	0	0	0	3	0	0
190	Psychrobacter phage pOW20-A	0	0	0	0	0	0	3	0	0	2	0	0	0	0	0	0	0	0	0	0	0	0	0	0	0	2	0	0	0	0	0	0	0	0	0	6	0	3	5	2	2	0	0	0	0	0	0	0
191	Rhodothermus phage RM378	0	0	0	0	0	2	0	0	0	0	0	0	0	0	0	0	0	0	0	0	0	0	0	0	0	0	0	2	0	0	0	0	0	0	0	13	2	11	7	0	8	0	0	0	0	0	0	0
192	Sphingomonas phage PAU	0	0	0	2	0	0	2	0	0	0	0	0	0	0	0	0	0	0	0	2	0	0	0	0	0	0	0	0	0	0	0	0	0	0	0	11	0	4	4	3	7	0	0	0	0	0	0	0
193	Synechococcus phage S-CBM2	0	0	0	0	0	0	0	0	0	0	0	0	0	0	0	0	0	0	0	0	0	0	0	0	0	0	0	0	0	0	0	0	0	0	0	2	0	0	0	0	0	0	0	0	0	0	0	0
194	Synechococcus phage S-CRM01	0	0	0	0	0	0	0	0	0	0	0	0	0	0	0	0	0	0	0	0	0	0	0	0	0	0	0	0	0	0	0	0	0	0	0	6	2	4	2	0	4	0	0	0	0	0	0	0
195	Synechococcus phage S-PM2	0	0	0	0	0	0	0	0	0	0	0	0	0	0	0	0	0	0	0	0	0	0	0	0	0	0	0	0	0	0	0	0	0	0	0	4	0	0	0	0	0	0	0	0	0	0	0	0
196	Synechococcus phage S-SSM7	0	0	0	0	0	0	0	0	0	0	0	0	0	0	0	0	0	0	0	0	0	0	0	0	0	0	0	0	0	0	0	0	0	0	0	2	0	0	0	0	2	0	0	0	0	0	0	0
197	Synechococcus phage syn9	0	0	0	0	0	0	0	0	0	0	0	0	0	0	0	0	0	0	0	0	0	0	0	0	0	0	0	0	0	0	0	0	0	0	0	2	0	0	0	0	0	0	0	0	0	0	0	0
198	Thermus phage phiYS40	0	0	0	0	0	0	0	0	0	0	0	0	0	0	0	0	0	0	0	0	0	0	0	0	0	0	0	0	0	0	0	0	0	2	0	0	0	0	0	0	0	0	0	0	0	0	0	0
199	Vibrio phage 11895-B1	0	0	0	0	0	0	2	0	0	0	0	0	0	0	0	0	0	0	0	0	0	0	0	0	0	0	0	0	0	0	0	0	0	0	0	3	0	0	0	0	0	0	0	0	0	0	0	0
200	Vibrio phage ICP1	0	0	0	0	0	0	0	0	0	0	0	0	0	0	0	0	0	0	0	0	0	0	0	0	0	0	0	0	0	0	0	0	0	0	0	4	0	0	2	2	0	0	0	0	0	0	0	0
201	Vibrio phage ICP1_2001_A	0	0	0	0	0	0	0	0	0	0	0	0	0	0	0	0	0	0	0	0	0	0	0	0	0	0	0	0	0	0	0	0	0	0	0	2	0	0	0	0	0	0	0	0	0	0	0	0
202	Vibrio phage ICP1_2004_A	0	0	0	0	0	0	0	0	0	0	0	0	0	0	0	0	0	0	0	0	0	0	0	0	0	0	0	0	0	0	0	0	0	0	0	0	0	0	0	0	0	0	0	0	0	0	0	0
203	Vibrio phage phi16	0	0	0	0	0	0	0	0	0	0	0	0	0	0	0	0	0	0	2	2	2	0	0	0	0	0	0	0	0	0	0	0	0	0	0	7	3	2	3	2	3	0	0	0	0	0	0	0
204	Vibrio phage PWH3a-P1	0	0	0	0	0	0	0	0	0	0	0	0	0	0	0	0	0	0	0	0	0	0	0	0	2	0	0	0	0	0	0	0	0	0	0	2	0	0	2	3	0	0	0	0	2	0	0	0
205	Vibrio phage qdvp001	0	0	0	0	0	0	0	0	2	0	0	2	0	0	0	0	0	0	0	0	0	0	0	0	0	0	0	0	0	0	0	0	0	0	0	0	0	0	0	0	0	0	0	0	0	0	0	0
206	Vibrio phage VP16C	0	2	0	0	2	0	0	0	0	0	0	0	0	0	0	0	0	0	0	0	0	0	0	0	0	0	0	0	0	0	0	0	0	0	0	0	0	0	0	0	0	0	0	0	0	0	0	0
207	Vibrio phage VP16T	0	0	0	0	0	0	0	0	0	0	0	0	0	0	0	0	0	0	0	0	0	0	0	0	0	0	0	0	0	0	0	0	0	0	0	2	0	0	0	0	0	0	0	0	0	0	0	0
208	Yersinia phage phiR1-37	0	0	0	0	0	0	0	0	0	0	0	0	0	0	0	0	0	0	0	0	0	0	0	0	0	0	0	0	0	0	0	0	0	0	0	0	0	0	0	0	0	0	0	0	0	0	0	0
209	Vidavervirus	0	2	0	0	0	0	0	0	0	2	0	0	0	0	0	0	0	0	0	0	2	0	0	0	0	0	0	0	0	0	0	0	0	0	0	2	0	0	0	0	0	0	0	0	0	0	2	0
210	Podoviridae	6	3	9	11	6	0	4	3	13	9	7	5	2	2	2	0	0	0	6	11	11	2	9	3	2	6	2	11	0	10	3	16	18	4	2	196	30	62	54	21	58	5	2	2	7	4	14	8
211	environmental samples <viruses,family Podoviridae>	0	0	0	0	0	0	0	0	0	0	2	0	0	0	0	0	0	0	0	0	2	0	0	0	0	0	0	0	0	0	0	0	0	0	0	2	0	0	0	0	0	0	0	0	0	0	0	0
212	uncultured phage MedDCM-OCT-S04-C136	0	0	0	0	0	0	0	0	0	0	2	0	0	0	0	0	0	0	0	0	0	0	0	0	0	0	0	0	0	0	0	0	0	0	0	2	0	0	0	0	0	0	0	0	0	0	0	0
213	uncultured phage MedDCM-OCT-S04-C64	0	0	0	0	0	0	0	0	0	0	0	0	0	0	0	0	0	0	0	0	2	0	0	0	0	0	0	0	0	0	0	0	0	0	0	0	0	0	0	0	0	0	0	0	0	0	0	0
214	Lessievirus	0	0	0	0	0	0	0	0	0	0	0	0	0	0	0	0	0	0	0	0	0	0	0	0	0	0	0	0	0	0	0	0	0	0	0	0	0	0	0	0	0	0	0	0	0	0	0	0
215	Burkholderia virus Bcep22	0	0	0	0	0	0	0	0	0	0	0	0	0	0	0	0	0	0	0	0	0	0	0	0	0	0	0	0	0	0	0	0	0	0	0	0	0	0	0	0	0	0	0	0	0	0	0	0
216	Myxoctovirus	0	0	0	0	0	0	0	0	0	0	0	0	0	0	0	0	0	0	0	0	0	0	2	0	0	0	0	2	0	0	0	0	0	0	0	8	0	0	6	0	4	0	0	0	0	0	2	0
217	Myxococcus virus Mx8	0	0	0	0	0	0	0	0	0	0	0	0	0	0	0	0	0	0	0	0	0	0	2	0	0	0	0	2	0	0	0	0	0	0	0	8	0	0	6	0	4	0	0	0	0	0	2	0
218	Perisivirus	0	0	0	0	0	0	0	0	0	0	0	0	0	0	0	0	0	0	0	0	0	0	0	0	0	0	0	0	0	0	0	0	2	0	0	0	0	0	0	0	2	0	0	0	0	0	0	0
219	Brucella virus Tb	0	0	0	0	0	0	0	0	0	0	0	0	0	0	0	0	0	0	0	0	0	0	0	0	0	0	0	0	0	0	0	0	0	0	0	0	0	0	0	0	2	0	0	0	0	0	0	0
220	Phormidium virus WMP4	0	0	0	0	0	0	0	0	0	0	0	0	0	0	0	0	0	0	0	0	0	0	0	0	0	0	0	0	0	0	0	0	0	0	0	8	0	4	0	0	2	0	0	0	0	0	0	0
221	Picovirinae	0	0	0	3	0	0	0	0	0	0	0	0	0	0	0	0	0	0	0	0	0	0	0	0	0	0	0	0	0	0	0	0	0	0	0	0	0	0	0	0	0	0	0	0	0	0	0	0
222	Actinomyces virus Av1	0	0	0	3	0	0	0	0	0	0	0	0	0	0	0	0	0	0	0	0	0	0	0	0	0	0	0	0	0	0	0	0	0	0	0	0	0	0	0	0	0	0	0	0	0	0	0	0
223	Salasvirus	0	0	0	0	0	0	0	0	0	0	0	0	0	0	0	0	0	0	0	0	0	0	0	0	0	0	0	0	0	0	0	0	0	0	0	0	0	0	0	0	0	0	0	0	0	0	0	0
224	Ryyoungvirus	0	0	0	0	0	0	0	0	0	0	0	0	0	0	0	0	0	0	0	0	0	0	0	0	0	0	0	0	0	0	0	0	0	0	0	0	0	0	2	0	0	0	0	0	0	0	0	0
225	Burkholderia virus BcepC6B	0	0	0	0	0	0	0	0	0	0	0	0	0	0	0	0	0	0	0	0	0	0	0	0	0	0	0	0	0	0	0	0	0	0	0	0	0	0	2	0	0	0	0	0	0	0	0	0
226	Sepvirinae	0	0	3	0	0	0	0	0	0	0	2	0	0	0	0	0	0	0	0	0	0	0	0	0	0	0	0	0	0	2	0	0	6	2	0	0	0	0	0	0	0	0	0	0	0	0	0	0
227	Traversvirus	0	0	3	0	0	0	0	0	0	0	2	0	0	0	0	0	0	0	0	0	0	0	0	0	0	0	0	0	0	2	0	0	6	2	0	0	0	0	0	0	0	0	0	0	0	0	0	0
228	Escherichia virus Min27	0	0	2	0	0	0	0	0	0	0	2	0	0	0	0	0	0	0	0	0	0	0	0	0	0	0	0	0	0	2	0	0	0	2	0	0	0	0	0	0	0	0	0	0	0	0	0	0
229	unclassified Podoviridae	4	2	4	6	5	0	3	1	10	8	2	4	0	2	2	0	0	0	4	9	5	0	5	3	2	5	0	5	0	5	0	13	6	0	0	158	27	52	39	19	40	3	0	2	4	2	5	3
230	Dunaliella viridis virus SI2	0	0	0	0	0	0	0	0	0	0	0	0	0	0	0	0	0	0	0	2	0	0	0	0	0	0	0	0	0	0	0	0	0	0	0	0	0	0	0	0	0	0	0	0	0	0	0	0
231	EBPR podovirus 1	0	2	0	0	2	0	0	0	2	0	0	0	0	2	0	0	0	0	0	2	0	0	0	0	0	2	0	3	0	0	0	0	0	0	0	45	4	12	12	2	9	0	0	0	2	0	0	2
232	EBPR podovirus 2	0	0	0	0	0	0	0	0	0	0	0	0	0	0	0	0	0	0	0	0	2	0	0	0	0	0	0	0	0	0	0	2	0	0	0	22	3	6	5	2	5	0	0	0	0	0	0	0
233	EBPR podovirus 3	0	0	0	0	0	0	0	0	0	0	0	0	0	0	0	0	0	0	0	0	0	0	0	0	0	0	0	0	0	0	0	2	0	0	0	25	8	12	6	3	5	0	0	0	0	0	0	0
234	Enterobacter phage EcP1	0	0	0	0	0	0	0	0	0	0	0	0	0	0	0	0	0	0	0	0	0	0	0	0	0	0	0	0	0	0	0	0	0	0	0	0	0	0	0	0	0	0	0	0	0	0	0	0
235	Erwinia phage PEp14	0	0	0	0	0	0	0	0	0	0	0	2	0	0	0	0	0	0	0	0	0	0	0	0	0	0	0	0	0	0	0	0	2	0	0	2	0	0	0	0	0	0	0	0	0	2	0	0
236	Erwinia phage vB_EamP-S6	0	0	0	0	0	0	0	0	0	0	0	0	0	0	0	0	0	0	0	0	0	0	0	0	0	0	0	0	0	0	0	0	0	0	0	0	0	0	0	0	0	0	0	0	0	0	0	0
237	Methylophilales phage HIM624-A	0	0	0	0	0	0	0	0	0	0	0	0	0	0	0	0	0	0	0	0	0	0	0	0	0	0	0	0	0	0	0	0	2	0	0	24	4	7	5	2	4	0	0	2	0	0	0	0
238	Pseudoalteromonas phage pYD6-A	0	0	0	0	0	0	0	0	0	0	0	0	0	0	0	0	0	0	0	0	0	0	0	0	0	0	0	0	0	0	0	0	0	0	0	0	0	0	0	0	0	0	0	0	0	0	0	0
239	Pseudomonas phage PA11	0	0	0	0	2	0	0	0	0	0	0	0	0	0	0	0	0	0	0	0	0	0	0	0	0	0	0	0	0	0	0	0	0	0	0	6	0	0	0	2	6	0	0	0	0	0	0	0
240	Salinivibrio phage CW02	0	0	0	0	0	0	0	0	0	0	0	0	0	0	0	0	0	0	0	0	0	0	0	0	0	0	0	0	0	0	0	0	0	0	0	3	3	0	2	0	0	0	0	0	0	0	0	0
241	Salmonella phage 7-11	0	0	0	0	0	0	0	0	0	2	0	0	0	0	0	0	0	0	0	0	0	0	0	0	0	0	0	0	0	0	0	0	0	0	0	0	0	0	0	0	0	0	0	0	0	0	0	0
242	Sulfitobacter phage pCB2047-C	0	0	0	0	0	0	0	0	0	0	0	0	0	0	0	0	0	0	0	2	0	0	0	0	0	0	0	0	0	0	0	0	0	0	0	3	0	0	2	0	0	0	0	0	0	0	0	0
243	Thalassomonas phage BA3	0	0	0	0	0	0	0	0	0	0	0	0	0	0	0	0	0	0	0	0	0	0	2	0	0	0	0	0	0	0	0	0	0	0	0	5	0	3	0	2	3	0	0	0	0	0	0	0
244	Vibrio phage VBP47	0	0	0	0	0	0	0	0	0	0	0	0	0	0	0	0	0	0	0	0	0	0	0	0	0	0	0	0	0	0	0	0	0	0	0	0	2	0	0	0	0	0	0	0	0	0	0	0
245	Vibrio phage VvAW1	0	0	0	2	0	0	0	0	3	0	0	0	0	0	0	0	0	0	0	0	0	0	0	0	0	0	0	0	0	0	0	4	0	0	0	6	0	5	2	0	3	0	0	0	0	0	0	0
246	Vibrio virus VpV262	0	0	0	0	0	0	0	0	0	0	0	0	0	0	0	0	0	0	0	0	0	0	0	0	0	0	0	0	0	0	0	0	0	0	0	0	0	2	0	0	2	0	0	0	0	0	0	0
247	Siphoviridae	9	13	13	18	23	6	10	13	15	15	12	20	5	5	9	3	3	2	14	34	32	11	16	11	18	8	16	22	6	15	9	24	25	8	5	307	41	90	81	57	97	16	3	3	15	42	36	24
248	Cbastvirus	0	0	0	0	0	0	0	0	0	0	0	0	0	0	0	0	0	0	0	0	2	0	2	0	0	0	0	0	0	0	0	0	0	0	0	38	6	19	13	8	14	0	0	0	0	0	3	0
249	Cellulophaga virus ST	0	0	0	0	0	0	0	0	0	0	0	0	0	0	0	0	0	0	0	0	2	0	2	0	0	0	0	0	0	0	0	0	0	0	0	38	6	19	13	8	14	0	0	0	0	0	3	0
250	Ceduovirus	0	0	0	0	3	0	0	0	0	0	0	0	0	0	0	0	0	0	0	0	0	0	0	0	0	0	0	0	0	0	0	0	0	0	0	0	0	0	0	0	0	0	0	0	0	0	0	2
251	Lactococcus virus c2	0	0	0	0	0	0	0	0	0	0	0	0	0	0	0	0	0	0	0	0	0	0	0	0	0	0	0	0	0	0	0	0	0	0	0	0	0	0	0	0	0	0	0	0	0	0	0	0
252	Cheoctovirus	0	0	0	0	0	0	0	0	0	0	0	0	0	0	0	0	0	0	0	0	2	0	0	0	0	0	0	0	0	0	0	0	0	0	0	3	0	0	0	0	0	0	0	0	0	0	0	0
253	Mycobacterium virus Mozy	0	0	0	0	0	0	0	0	0	0	0	0	0	0	0	0	0	0	0	0	0	0	0	0	0	0	0	0	0	0	0	0	0	0	0	2	0	0	0	0	0	0	0	0	0	0	0	0
254	Chunghsingvirus	0	0	0	0	0	0	0	0	0	0	0	0	0	0	0	0	0	0	0	0	0	0	0	0	0	0	0	0	0	0	0	0	0	0	0	0	0	0	0	0	0	0	0	0	0	0	0	0
255	Corynebacterium virus P1201	0	0	0	0	0	0	0	0	0	0	0	0	0	0	0	0	0	0	0	0	0	0	0	0	0	0	0	0	0	0	0	0	0	0	0	0	0	0	0	0	0	0	0	0	0	0	0	0
256	Cimpunavirus	0	0	0	0	0	0	0	0	0	0	0	0	0	0	0	0	0	0	0	0	0	0	0	0	0	0	0	0	0	0	0	0	0	0	0	2	0	0	0	0	0	0	0	0	0	0	0	0
257	Clavibacter virus CMP1	0	0	0	0	0	0	0	0	0	0	0	0	0	0	0	0	0	0	0	0	0	0	0	0	0	0	0	0	0	0	0	0	0	0	0	2	0	0	0	0	0	0	0	0	0	0	0	0
258	environmental samples <viruses,family Siphoviridae>	0	0	0	0	0	0	0	0	0	0	0	0	0	0	0	0	0	0	0	0	2	0	0	0	0	0	0	0	0	0	0	0	0	0	0	0	0	0	0	0	2	0	0	0	0	0	0	0
259	uncultured phage MedDCM-OCT-S05-C353	0	0	0	0	0	0	0	0	0	0	0	0	0	0	0	0	0	0	0	0	0	0	0	0	0	0	0	0	0	0	0	0	0	0	0	0	0	0	0	0	0	0	0	0	0	0	0	0
260	uncultured phage MedDCM-OCT-S05-C767	0	0	0	0	0	0	0	0	0	0	0	0	0	0	0	0	0	0	0	0	2	0	0	0	0	0	0	0	0	0	0	0	0	0	0	0	0	0	0	0	0	0	0	0	0	0	0	0
261	uncultured phage MedDCM-OCT-S09-C299	0	0	0	0	0	0	0	0	0	0	0	0	0	0	0	0	0	0	0	0	0	0	0	0	0	0	0	0	0	0	0	0	0	0	0	0	0	0	0	0	2	0	0	0	0	0	0	0
262	Franklinbayvirus	0	2	0	0	0	0	0	0	0	0	0	0	0	0	0	0	0	0	0	0	0	0	0	0	0	0	0	0	0	0	0	0	0	0	0	0	0	0	0	0	0	0	0	0	0	0	0	0
263	Colwellia virus 9A	0	2	0	0	0	0	0	0	0	0	0	0	0	0	0	0	0	0	0	0	0	0	0	0	0	0	0	0	0	0	0	0	0	0	0	0	0	0	0	0	0	0	0	0	0	0	0	0
264	Fromanvirus	0	0	0	0	0	0	0	0	0	0	0	0	0	0	0	0	0	0	0	0	0	0	0	0	0	0	0	0	0	0	0	0	0	0	0	0	0	0	0	0	0	0	0	0	0	0	0	0
265	Hendrixvirus	0	2	0	2	2	2	0	0	0	0	0	2	0	0	0	0	0	0	0	3	2	0	0	2	3	3	3	0	0	0	0	0	0	0	2	3	0	0	2	0	0	0	0	0	0	0	0	0
266	Escherichia virus HK542	0	2	0	2	2	2	0	0	0	0	0	2	0	0	0	0	0	0	0	3	2	0	0	2	3	3	3	0	0	0	0	0	0	0	2	3	0	0	2	0	0	0	0	0	0	0	0	0
267	Nazgulvirus	0	0	0	0	0	0	0	0	0	0	0	0	0	0	0	0	0	0	0	0	0	0	0	0	0	0	0	0	0	0	0	0	0	0	0	0	0	0	0	0	0	0	0	0	0	0	0	0
268	Burkholderia virus BcepNazgul	0	0	0	0	0	0	0	0	0	0	0	0	0	0	0	0	0	0	0	0	0	0	0	0	0	0	0	0	0	0	0	0	0	0	0	0	0	0	0	0	0	0	0	0	0	0	0	0
269	Nipunavirus	2	0	0	3	2	0	3	3	4	0	0	0	2	0	2	0	0	0	0	3	2	0	0	2	0	0	3	0	0	3	0	0	0	0	0	18	2	7	0	3	11	3	0	0	2	0	2	2
270	Pseudomonas virus PaMx25	2	0	0	3	2	0	3	3	4	0	0	0	2	0	2	0	0	0	0	3	2	0	0	2	0	0	3	0	0	3	0	0	0	0	0	18	2	7	0	3	11	3	0	0	2	0	2	2
271	Nonanavirus	0	0	0	0	0	0	0	0	0	0	0	0	0	0	0	0	0	0	0	0	0	0	0	0	0	0	0	0	0	0	0	0	0	0	0	4	0	0	0	0	0	0	0	0	0	0	0	0
272	unclassified Nonanavirus	0	0	0	0	0	0	0	0	0	0	0	0	0	0	0	0	0	0	0	0	0	0	0	0	0	0	0	0	0	0	0	0	0	0	0	4	0	0	0	0	0	0	0	0	0	0	0	0
273	Salmonella phage FSL SP-062	0	0	0	0	0	0	0	0	0	0	0	0	0	0	0	0	0	0	0	0	0	0	0	0	0	0	0	0	0	0	0	0	0	0	0	4	0	0	0	0	0	0	0	0	0	0	0	0
274	Omegavirus	0	0	0	2	0	0	0	0	0	0	0	0	0	0	0	0	0	0	0	2	0	0	0	0	0	0	0	0	0	0	0	0	0	0	0	3	0	0	0	0	0	0	0	0	0	0	2	0
275	Pamexvirus	0	0	0	0	0	0	0	0	0	0	3	2	0	0	0	0	0	0	0	3	3	0	3	0	0	0	0	2	0	2	0	4	0	0	0	8	2	2	2	0	2	0	0	0	0	0	2	0
276	Pseudomonas virus PaMx28	0	0	0	0	0	0	0	0	0	0	2	0	0	0	0	0	0	0	0	0	0	0	0	0	0	0	0	0	0	0	0	0	0	0	0	0	0	0	0	0	0	0	0	0	0	0	0	0
277	Pseudomonas virus PaMx74	0	0	0	0	0	0	0	0	0	0	0	0	0	0	0	0	0	0	0	0	0	0	0	0	0	0	0	0	0	0	0	0	0	0	0	3	0	0	0	0	0	0	0	0	0	0	0	0
278	Pepyhexavirus	0	0	0	0	0	0	2	0	0	0	0	2	0	0	0	0	0	0	0	0	0	0	0	0	0	0	3	0	0	0	0	0	0	0	0	3	0	0	0	0	0	0	0	0	0	0	0	0
279	Rhodococcus virus Pepy6	0	0	0	0	0	0	0	0	0	0	0	0	0	0	0	0	0	0	0	0	0	0	0	0	0	0	0	0	0	0	0	0	0	0	0	2	0	0	0	0	0	0	0	0	0	0	0	0
280	Rhodococcus virus Poco6	0	0	0	0	0	0	2	0	0	0	0	0	0	0	0	0	0	0	0	0	0	0	0	0	0	0	0	0	0	0	0	0	0	0	0	0	0	0	0	0	0	0	0	0	0	0	0	0
281	Phietavirus	0	0	0	0	0	0	0	0	0	0	0	0	0	0	0	0	0	0	0	0	0	0	0	0	0	0	0	0	0	0	0	0	0	0	0	0	0	0	0	0	0	0	0	0	0	0	0	0
282	Staphylococcus virus 187	0	0	0	0	0	0	0	0	0	0	0	0	0	0	0	0	0	0	0	0	0	0	0	0	0	0	0	0	0	0	0	0	0	0	0	0	0	0	0	0	0	0	0	0	0	0	0	0
283	Roufvirus	0	0	0	0	0	0	0	0	0	0	0	0	0	0	0	0	0	0	0	0	0	0	0	0	0	0	0	0	0	0	0	0	0	0	0	2	0	0	0	0	0	0	0	0	0	0	0	0
284	unclassified Roufvirus	0	0	0	0	0	0	0	0	0	0	0	0	0	0	0	0	0	0	0	0	0	0	0	0	0	0	0	0	0	0	0	0	0	0	0	2	0	0	0	0	0	0	0	0	0	0	0	0
285	Sasvirus	0	0	0	0	0	0	0	0	0	0	0	0	0	0	0	0	0	0	0	0	0	0	0	0	0	0	0	0	0	0	0	0	0	0	0	0	0	0	0	0	0	0	0	0	0	0	0	0
286	Corynebacterium virus BFK20	0	0	0	0	0	0	0	0	0	0	0	0	0	0	0	0	0	0	0	0	0	0	0	0	0	0	0	0	0	0	0	0	0	0	0	0	0	0	0	0	0	0	0	0	0	0	0	0
287	Saundersvirus	0	0	0	0	0	0	0	0	0	0	0	0	0	0	0	0	0	0	0	0	0	0	0	0	0	0	0	0	0	0	0	0	0	0	0	0	0	0	0	0	0	0	0	0	0	0	0	0
288	unclassified Saundersvirus	0	0	0	0	0	0	0	0	0	0	0	0	0	0	0	0	0	0	0	0	0	0	0	0	0	0	0	0	0	0	0	0	0	0	0	0	0	0	0	0	0	0	0	0	0	0	0	0
289	Bacillus phage PM1	0	0	0	0	0	0	0	0	0	0	0	0	0	0	0	0	0	0	0	0	0	0	0	0	0	0	0	0	0	0	0	0	0	0	0	0	0	0	0	0	0	0	0	0	0	0	0	0
290	unclassified Siphoviridae	5	7	10	8	14	3	3	6	9	13	7	12	2	2	6	0	2	2	11	17	17	9	10	5	10	3	6	16	3	8	5	18	18	3	2	210	29	55	57	41	64	9	2	0	10	39	20	19
291	Acaryochloris phage A-HIS2	0	0	0	0	0	0	0	0	0	0	0	0	0	0	0	0	0	0	0	0	0	0	0	0	0	0	0	0	0	0	0	0	0	0	0	0	0	0	0	2	0	0	0	0	0	0	0	0
292	Actinoplanes phage phiAsp2	0	3	0	0	0	0	0	0	0	3	0	2	0	0	0	0	0	0	0	0	0	0	2	0	0	0	0	0	0	0	0	4	2	0	0	2	0	0	0	0	3	0	0	0	2	3	5	0
293	Burkholderia phage BcepGomr	0	0	0	0	0	0	0	0	0	0	0	0	0	0	0	0	0	0	0	0	0	0	0	0	0	0	0	0	0	0	0	0	0	0	0	2	0	0	0	0	0	0	0	0	0	0	0	0
294	Clostridium phage phiCTP1	0	0	0	0	0	0	0	0	0	0	0	0	0	0	0	0	0	0	0	0	0	0	0	0	0	0	0	0	0	0	0	0	0	0	0	7	0	0	3	0	0	0	0	0	0	0	0	0
295	Cyanophage KBS-S-2A	0	0	0	0	2	0	0	0	0	0	0	0	0	0	0	0	0	0	0	0	2	0	0	0	0	0	0	0	0	0	0	0	0	0	0	7	0	0	0	0	4	0	0	0	0	0	0	2
296	Cyanophage PSS2	0	0	0	0	0	0	0	0	0	0	0	0	0	0	0	0	0	0	0	0	0	0	0	0	0	0	0	0	0	0	0	0	0	0	0	2	0	0	0	0	0	0	0	0	0	0	0	0
297	EBPR siphovirus 1	0	0	0	0	2	0	0	0	2	0	0	0	0	0	0	0	2	0	0	2	0	2	2	0	0	0	2	0	0	0	0	0	0	0	0	26	0	5	4	6	8	0	0	0	0	0	0	0
298	EBPR siphovirus 2	0	0	0	0	0	0	0	0	0	0	0	0	0	0	0	0	0	0	0	2	0	2	3	0	0	0	0	2	0	0	0	2	3	0	0	8	0	3	2	2	4	0	0	0	0	0	0	0
299	Enterobacteria phage phi80	0	0	0	0	0	0	0	0	0	0	0	0	0	0	0	0	0	0	0	0	0	0	0	0	0	0	0	0	0	0	0	0	0	0	0	0	0	0	0	0	0	0	0	0	0	0	0	0
300	Flavobacterium phage 11b	0	0	0	0	2	2	0	0	2	0	0	3	0	0	0	0	0	0	0	0	0	2	0	0	0	0	2	0	0	3	0	3	0	0	0	23	2	9	10	5	10	2	0	0	2	0	3	0
301	Lactococcus phage 1706	0	0	0	0	0	0	0	0	0	0	0	0	0	0	0	0	0	0	0	0	0	0	0	0	0	0	0	0	0	0	0	0	2	0	0	0	0	0	0	0	0	0	0	0	0	0	0	0
302	Lactococcus phage 949	0	0	0	0	0	0	0	0	0	0	0	0	0	0	0	0	0	0	0	0	0	0	0	0	0	0	0	0	0	0	0	0	0	0	0	0	8	0	0	0	0	0	0	0	0	0	0	0
303	Nocardia phage NBR1	0	0	0	0	0	0	0	0	0	0	0	0	0	0	0	0	0	0	0	0	0	0	0	0	0	0	0	0	0	0	0	0	0	0	0	4	0	0	0	0	0	2	0	0	0	0	0	0
304	Planktothrix phage PaV-LD	0	0	0	0	0	0	0	2	0	0	0	0	0	0	0	0	0	0	0	0	0	0	0	0	0	0	0	0	0	0	0	0	0	0	0	0	0	0	0	0	0	0	0	0	0	0	0	0
305	Pseudomonas phage phi297	0	0	0	0	0	0	0	0	0	0	0	0	0	0	0	0	0	0	0	0	0	0	0	0	0	0	0	0	0	0	0	0	0	0	0	0	0	0	0	0	0	0	0	0	0	0	0	0
306	Psychrobacter phage Psymv2	0	0	0	0	0	0	0	0	0	0	0	0	0	0	0	0	0	0	0	0	0	0	0	0	0	0	0	0	0	0	0	0	0	0	0	0	0	0	0	0	0	0	0	0	0	0	0	0
307	Rhizobium phage 16-3	0	0	0	0	0	0	0	0	0	0	0	0	0	0	0	0	0	0	0	2	0	0	0	0	0	0	0	0	0	0	0	0	0	0	0	4	0	3	0	0	0	0	0	0	0	0	0	0
308	Rhodococcus phage RRH1	0	0	0	0	0	0	0	0	0	0	0	0	0	0	0	0	0	0	0	0	0	0	0	0	0	0	0	0	0	0	0	0	0	0	0	0	0	0	0	0	0	0	0	0	0	0	0	0
309	Salicola phage CGphi29	0	0	0	0	2	0	0	0	0	0	0	0	0	0	0	0	0	0	0	0	0	0	0	0	0	0	0	0	0	0	0	0	0	0	0	2	0	0	5	2	2	0	0	0	0	5	0	0
310	Silicibacter phage DSS3-P1	0	0	0	0	0	0	0	0	0	0	0	0	0	0	0	0	0	0	0	0	0	0	0	0	0	0	0	0	0	0	0	0	0	0	0	0	0	0	0	0	0	0	0	0	0	0	0	0
311	Synechococcus phage S-CBS1	0	0	0	0	0	0	0	0	0	0	0	0	0	0	0	0	0	0	0	0	0	0	0	0	0	0	0	0	0	0	0	0	0	0	0	0	0	0	0	0	0	0	0	0	0	0	0	0
312	Synechococcus phage S-CBS2	0	0	0	0	3	0	2	0	0	0	0	0	0	0	0	0	0	0	4	2	0	0	0	0	0	0	0	0	0	0	2	0	0	0	0	50	6	10	13	8	8	0	0	0	0	0	2	2
313	Synechococcus phage S-CBS3	0	0	0	0	0	0	0	0	0	0	0	2	0	0	0	0	0	0	0	0	0	0	0	0	0	0	0	0	0	0	0	0	0	0	0	2	0	0	4	0	0	0	0	0	0	0	2	0
314	Synechococcus phage S-CBS4	0	0	2	0	0	0	0	0	0	0	0	0	0	0	0	0	0	0	2	0	4	0	0	0	0	0	0	4	2	0	0	2	2	0	0	34	7	8	6	9	7	0	0	0	0	0	0	0
315	Tetraselmis viridis virus S20	0	0	0	0	0	0	0	0	0	0	0	0	0	0	0	0	0	0	0	0	0	0	0	0	0	0	0	0	0	0	0	0	2	0	0	2	0	0	0	0	0	0	0	0	0	0	0	2
316	uncultured phage MedDCM-OCT-S09-C14	0	0	0	0	0	0	0	0	0	0	0	0	0	0	0	0	0	0	0	0	0	0	0	0	0	0	0	0	0	0	0	0	0	0	0	2	0	0	0	0	0	0	0	0	0	0	0	0
317	Vibrio phage 1	0	0	0	0	0	0	0	0	0	0	0	0	0	0	0	0	0	0	0	0	0	0	0	0	0	0	0	0	0	0	0	0	0	0	0	0	0	0	0	0	0	0	0	0	0	0	0	0
318	Vibrio phage jenny 12G5	0	0	0	0	0	0	0	0	0	0	0	0	0	0	0	0	0	0	0	0	0	0	0	0	0	0	0	0	0	0	0	0	0	0	0	2	0	0	0	0	2	0	0	0	0	0	0	0
319	Vibrio phage pYD21-A	0	0	0	0	0	0	0	0	0	0	0	0	0	0	0	0	0	0	0	0	0	0	0	0	0	0	0	0	0	0	0	0	0	0	0	2	0	0	0	0	0	0	0	0	0	0	0	0
320	Xanthomonas phage Xp15	0	0	0	0	0	0	0	0	0	0	0	0	0	0	0	0	0	0	0	2	3	0	0	0	0	0	0	3	0	0	0	0	3	0	0	22	2	8	6	0	8	0	0	0	2	28	3	7
321	Xipdecavirus	0	0	0	0	0	0	0	0	0	0	0	0	0	0	0	0	0	0	0	0	0	0	0	0	0	0	0	0	0	0	0	0	0	0	0	2	0	0	0	0	0	0	0	0	0	0	0	0
322	Xanthomonas virus Xop411	0	0	0	0	0	0	0	0	0	0	0	0	0	0	0	0	0	0	0	0	0	0	0	0	0	0	0	0	0	0	0	0	0	0	0	2	0	0	0	0	0	0	0	0	0	0	0	0
323	Yuavirus	0	0	0	0	0	0	0	0	0	0	0	0	0	0	0	0	0	0	0	2	0	0	0	0	0	0	0	0	0	0	0	0	0	0	0	0	0	2	2	2	0	0	0	0	0	0	0	0
324	Alphaproteobacteria virus phiJl001	0	0	0	0	0	0	0	0	0	0	0	0	0	0	0	0	0	0	0	2	0	0	0	0	0	0	0	0	0	0	0	0	0	0	0	0	0	2	2	0	0	0	0	0	0	0	0	0
325	unclassified Caudovirales	0	0	0	0	1	0	0	0	0	0	0	1	0	0	0	0	0	0	1	0	0	0	3	0	1	0	0	0	0	1	0	0	0	0	1	0	1	0	0	1	0	0	0	0	1	0	0	0
326	environmental samples <viruses,superkingdom Viruses>	89	22	21	97	62	16	43	52	64	37	76	52	13	9	28	27	7	32	73	117	91	25	75	66	44	66	23	204	39	44	58	180	36	56	64	887	111	307	250	143	267	51	7	13	82	131	174	67
327	uncultured environmental isolates	0	2	2	2	2	2	2	0	0	4	2	2	2	0	2	0	0	0	3	4	3	0	0	0	0	0	0	2	3	2	2	4	4	1	2	29	3	10	11	6	8	3	2	2	3	0	2	4
328	uncultured marine virus	13	11	11	23	15	6	14	3	11	6	18	20	2	3	6	2	0	0	14	28	29	5	17	14	10	11	4	24	5	15	6	25	11	0	5	491	67	156	148	79	163	11	0	2	13	3	30	7
329	uncultured virus	76	9	8	72	45	8	27	49	53	27	56	30	9	6	20	25	7	32	56	85	59	20	58	52	34	55	19	178	31	27	50	151	21	55	57	367	41	141	91	58	96	37	5	9	66	128	142	56
330	Monodnaviria	3	4	8	11	5	2	5	6	10	6	7	7	2	0	10	9	0	0	8	28	27	4	9	4	10	7	5	13	13	8	11	24	4	15	11	1527	195	450	447	213	469	6	2	2	22	7	18	32
331	Sangervirae	2	2	5	9	3	2	5	3	5	4	7	7	2	0	3	2	0	0	4	15	14	2	9	4	10	7	5	9	5	3	9	11	4	15	6	1344	169	400	403	178	422	4	2	0	15	4	5	18
332	Phixviricota	2	2	5	9	3	2	5	3	5	4	7	7	2	0	3	2	0	0	4	15	14	2	9	4	10	7	5	9	5	3	9	11	4	15	6	1344	169	400	403	178	422	4	2	0	15	4	5	18
333	Malgrandaviricetes	2	2	5	9	3	2	5	3	5	4	7	7	2	0	3	2	0	0	4	15	14	2	9	4	10	7	5	9	5	3	9	11	4	15	6	1344	169	400	403	178	422	4	2	0	15	4	5	18
334	Petitvirales	2	2	5	9	3	2	5	3	5	4	7	7	2	0	3	2	0	0	4	15	14	2	9	4	10	7	5	9	5	3	9	11	4	15	6	1344	169	400	403	178	422	4	2	0	15	4	5	18
335	Microviridae	2	2	5	9	3	2	5	3	5	4	7	7	2	0	3	2	0	0	4	15	14	2	9	4	10	7	5	9	5	3	9	11	4	15	6	1344	169	400	403	178	422	4	2	0	15	4	5	18
336	Bullavirinae	0	0	0	0	0	0	0	0	0	3	0	4	0	0	0	0	0	0	0	2	0	0	0	0	0	0	0	0	0	0	0	0	0	0	0	0	0	0	0	0	0	0	0	0	0	0	0	3
337	Gequatrovirus	0	0	0	0	0	0	0	0	0	0	0	2	0	0	0	0	0	0	0	0	0	0	0	0	0	0	0	0	0	0	0	0	0	0	0	0	0	0	0	0	0	0	0	0	0	0	0	0
338	Sinsheimervirus	0	0	0	0	0	0	0	0	0	0	0	0	0	0	0	0	0	0	0	0	0	0	0	0	0	0	0	0	0	0	0	0	0	0	0	0	0	0	0	0	0	0	0	0	0	0	0	2
339	unclassified Sinsheimervirus	0	0	0	0	0	0	0	0	0	0	0	0	0	0	0	0	0	0	0	0	0	0	0	0	0	0	0	0	0	0	0	0	0	0	0	0	0	0	0	0	0	0	0	0	0	0	0	2
340	Enterobacteria phage phiX174 sensu lato	0	0	0	0	0	0	0	0	0	0	0	0	0	0	0	0	0	0	0	0	0	0	0	0	0	0	0	0	0	0	0	0	0	0	0	0	0	0	0	0	0	0	0	0	0	0	0	2
341	Gokushovirinae	2	0	5	8	2	0	4	3	3	0	5	3	2	0	2	0	0	0	3	10	13	0	4	3	9	3	5	9	4	3	8	10	2	11	5	1013	123	311	297	130	330	4	2	0	8	2	3	11
342	Bdellomicrovirus	0	0	0	0	0	0	0	0	0	0	0	0	0	0	0	0	0	0	0	0	0	0	0	0	0	0	0	0	0	0	0	0	0	0	0	34	5	8	13	3	9	0	0	0	0	0	0	0
343	Bdellovibrio virus MH2K	0	0	0	0	0	0	0	0	0	0	0	0	0	0	0	0	0	0	0	0	0	0	0	0	0	0	0	0	0	0	0	0	0	0	0	34	5	8	13	3	9	0	0	0	0	0	0	0
344	Chlamydiamicrovirus	0	0	0	0	0	0	0	0	0	0	0	0	0	0	0	0	0	0	0	0	0	0	0	0	0	0	0	0	0	0	0	0	0	0	0	3	0	0	0	0	0	0	0	0	0	0	0	0
345	Chlamydia virus Chp2	0	0	0	0	0	0	0	0	0	0	0	0	0	0	0	0	0	0	0	0	0	0	0	0	0	0	0	0	0	0	0	0	0	0	0	3	0	0	0	0	0	0	0	0	0	0	0	0
346	Shotokuvirae	0	2	3	2	2	0	0	3	5	2	0	0	0	0	7	7	0	0	4	13	13	2	0	0	0	0	0	4	8	5	2	13	0	0	5	183	26	50	44	35	47	2	0	2	7	3	13	14
347	Cossaviricota	0	0	0	0	2	0	0	0	5	2	0	0	0	0	7	7	0	0	2	11	7	2	0	0	0	0	0	4	8	5	2	8	0	0	5	75	4	11	14	10	12	2	0	2	7	3	11	12
348	Papovaviricetes	0	0	0	0	2	0	0	0	5	2	0	0	0	0	7	7	0	0	0	8	4	0	0	0	0	0	0	4	8	5	2	8	0	0	5	7	0	0	0	0	0	2	0	2	5	3	11	12
349	Sepolyvirales	0	0	0	0	0	0	0	0	0	0	0	0	0	0	0	0	0	0	0	0	0	0	0	0	0	0	0	0	0	0	0	0	0	0	0	0	0	0	0	0	0	0	0	0	0	0	0	0
350	Polyomaviridae	0	0	0	0	0	0	0	0	0	0	0	0	0	0	0	0	0	0	0	0	0	0	0	0	0	0	0	0	0	0	0	0	0	0	0	0	0	0	0	0	0	0	0	0	0	0	0	0
351	Alphapolyomavirus	0	0	0	0	0	0	0	0	0	0	0	0	0	0	0	0	0	0	0	0	0	0	0	0	0	0	0	0	0	0	0	0	0	0	0	0	0	0	0	0	0	0	0	0	0	0	0	0
352	Human polyomavirus 5	0	0	0	0	0	0	0	0	0	0	0	0	0	0	0	0	0	0	0	0	0	0	0	0	0	0	0	0	0	0	0	0	0	0	0	0	0	0	0	0	0	0	0	0	0	0	0	0
353	Zurhausenvirales	0	0	0	0	2	0	0	0	5	2	0	0	0	0	7	7	0	0	0	8	4	0	0	0	0	0	0	4	8	5	2	8	0	0	5	7	0	0	0	0	0	2	0	2	5	3	11	12
354	Papillomaviridae	0	0	0	0	2	0	0	0	5	2	0	0	0	0	7	7	0	0	0	8	4	0	0	0	0	0	0	4	8	5	2	8	0	0	5	7	0	0	0	0	0	2	0	2	5	3	11	12
355	Firstpapillomavirinae	0	0	0	0	0	0	0	0	3	0	0	0	0	0	3	0	0	0	0	4	3	0	0	0	0	0	0	2	2	3	0	4	0	0	3	2	0	0	0	0	0	2	0	0	3	0	4	8
356	Betapapillomavirus	0	0	0	0	0	0	0	0	2	0	0	0	0	0	3	0	0	0	0	4	3	0	0	0	0	0	0	2	2	3	0	3	0	0	3	2	0	0	0	0	0	2	0	0	3	0	4	7
357	Betapapillomavirus 1	0	0	0	0	0	0	0	0	0	0	0	0	0	0	0	0	0	0	0	0	0	0	0	0	0	0	0	0	0	0	0	0	0	0	0	0	0	0	0	0	0	0	0	0	0	0	0	0
358	Betapapillomavirus 2	0	0	0	0	0	0	0	0	0	0	0	0	0	0	0	0	0	0	0	2	0	0	0	0	0	0	0	2	0	0	0	0	0	0	3	2	0	0	0	0	0	0	0	0	3	0	2	3
359	Betapapillomavirus 3	0	0	0	0	0	0	0	0	0	0	0	0	0	0	0	0	0	0	0	0	0	0	0	0	0	0	0	0	0	0	0	0	0	0	0	0	0	0	0	0	0	0	0	0	0	0	0	0
360	unclassified Papillomaviridae	0	0	0	0	0	0	0	0	0	0	0	0	0	0	0	4	0	0	0	0	0	0	0	0	0	0	0	0	0	0	0	0	0	0	0	0	0	0	0	0	0	0	0	0	0	0	0	0
361	Human papillomavirus types	0	0	0	0	0	0	0	0	0	0	0	0	0	0	0	4	0	0	0	0	0	0	0	0	0	0	0	0	0	0	0	0	0	0	0	0	0	0	0	0	0	0	0	0	0	0	0	0
362	Human papillomavirus	0	0	0	0	0	0	0	0	0	0	0	0	0	0	0	4	0	0	0	0	0	0	0	0	0	0	0	0	0	0	0	0	0	0	0	0	0	0	0	0	0	0	0	0	0	0	0	0
363	Quintoviricetes	0	0	0	0	0	0	0	0	0	0	0	0	0	0	0	0	0	0	2	3	3	2	0	0	0	0	0	0	0	0	0	0	0	0	0	68	4	11	14	10	12	0	0	0	2	0	0	0
364	Piccovirales	0	0	0	0	0	0	0	0	0	0	0	0	0	0	0	0	0	0	2	3	3	2	0	0	0	0	0	0	0	0	0	0	0	0	0	68	4	11	14	10	12	0	0	0	2	0	0	0
365	Parvoviridae	0	0	0	0	0	0	0	0	0	0	0	0	0	0	0	0	0	0	2	3	3	2	0	0	0	0	0	0	0	0	0	0	0	0	0	68	4	11	14	10	12	0	0	0	2	0	0	0
366	Densovirinae	0	0	0	0	0	0	0	0	0	0	0	0	0	0	0	0	0	0	0	3	0	0	0	0	0	0	0	0	0	0	0	0	0	0	0	55	4	10	13	6	11	0	0	0	0	0	0	0
367	Ambidensovirus	0	0	0	0	0	0	0	0	0	0	0	0	0	0	0	0	0	0	0	2	0	0	0	0	0	0	0	0	0	0	0	0	0	0	0	23	2	5	8	5	8	0	0	0	0	0	0	0
368	Lepidopteran ambidensovirus 1	0	0	0	0	0	0	0	0	0	0	0	0	0	0	0	0	0	0	0	0	0	0	0	0	0	0	0	0	0	0	0	0	0	0	0	2	0	0	0	0	0	0	0	0	0	0	0	0
369	unclassified Densovirus	0	0	0	0	0	0	0	0	0	0	0	0	0	0	0	0	0	0	0	0	0	0	0	0	0	0	0	0	0	0	0	0	0	0	0	9	0	2	2	0	2	0	0	0	0	0	0	0
370	Densovirus SC116	0	0	0	0	0	0	0	0	0	0	0	0	0	0	0	0	0	0	0	0	0	0	0	0	0	0	0	0	0	0	0	0	0	0	0	4	0	2	0	0	0	0	0	0	0	0	0	0
371	Densovirus SC444	0	0	0	0	0	0	0	0	0	0	0	0	0	0	0	0	0	0	0	0	0	0	0	0	0	0	0	0	0	0	0	0	0	0	0	3	0	0	0	0	0	0	0	0	0	0	0	0
372	Protoambidensovirus	0	0	0	0	0	0	0	0	0	0	0	0	0	0	0	0	0	0	0	0	0	0	0	0	0	0	0	0	0	0	0	0	0	0	0	8	0	0	0	0	0	0	0	0	0	0	0	0
373	Dipteran protoambidensovirus 1	0	0	0	0	0	0	0	0	0	0	0	0	0	0	0	0	0	0	0	0	0	0	0	0	0	0	0	0	0	0	0	0	0	0	0	8	0	0	0	0	0	0	0	0	0	0	0	0
374	unclassified Densovirinae	0	0	0	0	0	0	0	0	0	0	0	0	0	0	0	0	0	0	0	0	0	0	0	0	0	0	0	0	0	0	0	0	0	0	0	2	0	0	0	0	0	0	0	0	0	0	0	0
375	Blattella germanica densovirus-like virus	0	0	0	0	0	0	0	0	0	0	0	0	0	0	0	0	0	0	0	0	0	0	0	0	0	0	0	0	0	0	0	0	0	0	0	2	0	0	0	0	0	0	0	0	0	0	0	0
376	Hamaparvovirinae	0	0	0	0	0	0	0	0	0	0	0	0	0	0	0	0	0	0	0	0	0	0	0	0	0	0	0	0	0	0	0	0	0	0	0	0	0	0	0	0	0	0	0	0	0	0	0	0
377	Brevihamaparvovirus	0	0	0	0	0	0	0	0	0	0	0	0	0	0	0	0	0	0	0	0	0	0	0	0	0	0	0	0	0	0	0	0	0	0	0	0	0	0	0	0	0	0	0	0	0	0	0	0
378	Dipteran brevihamaparvovirus 1	0	0	0	0	0	0	0	0	0	0	0	0	0	0	0	0	0	0	0	0	0	0	0	0	0	0	0	0	0	0	0	0	0	0	0	0	0	0	0	0	0	0	0	0	0	0	0	0
379	Parvovirinae	0	0	0	0	0	0	0	0	0	0	0	0	0	0	0	0	0	0	0	0	2	0	0	0	0	0	0	0	0	0	0	0	0	0	0	13	0	0	0	4	0	0	0	0	0	0	0	0
380	Bocaparvovirus	0	0	0	0	0	0	0	0	0	0	0	0	0	0	0	0	0	0	0	0	0	0	0	0	0	0	0	0	0	0	0	0	0	0	0	3	0	0	0	0	0	0	0	0	0	0	0	0
381	unclassified Bocaparvovirus	0	0	0	0	0	0	0	0	0	0	0	0	0	0	0	0	0	0	0	0	0	0	0	0	0	0	0	0	0	0	0	0	0	0	0	0	0	0	0	0	0	0	0	0	0	0	0	0
382	Pine marten bocavirus	0	0	0	0	0	0	0	0	0	0	0	0	0	0	0	0	0	0	0	0	0	0	0	0	0	0	0	0	0	0	0	0	0	0	0	0	0	0	0	0	0	0	0	0	0	0	0	0
383	Ungulate bocaparvovirus 2	0	0	0	0	0	0	0	0	0	0	0	0	0	0	0	0	0	0	0	0	0	0	0	0	0	0	0	0	0	0	0	0	0	0	0	0	0	0	0	0	0	0	0	0	0	0	0	0
384	Dependoparvovirus	0	0	0	0	0	0	0	0	0	0	0	0	0	0	0	0	0	0	0	0	2	0	0	0	0	0	0	0	0	0	0	0	0	0	0	2	0	0	0	0	0	0	0	0	0	0	0	0
385	unclassified Dependoparvovirus	0	0	0	0	0	0	0	0	0	0	0	0	0	0	0	0	0	0	0	0	0	0	0	0	0	0	0	0	0	0	0	0	0	0	0	2	0	0	0	0	0	0	0	0	0	0	0	0
386	Erythroparvovirus	0	0	0	0	0	0	0	0	0	0	0	0	0	0	0	0	0	0	0	0	0	0	0	0	0	0	0	0	0	0	0	0	0	0	0	0	0	0	0	0	0	0	0	0	0	0	0	0
387	Primate erythroparvovirus 1	0	0	0	0	0	0	0	0	0	0	0	0	0	0	0	0	0	0	0	0	0	0	0	0	0	0	0	0	0	0	0	0	0	0	0	0	0	0	0	0	0	0	0	0	0	0	0	0
388	Protoparvovirus	0	0	0	0	0	0	0	0	0	0	0	0	0	0	0	0	0	0	0	0	0	0	0	0	0	0	0	0	0	0	0	0	0	0	0	6	0	0	0	3	0	0	0	0	0	0	0	0
389	Carnivore protoparvovirus 1	0	0	0	0	0	0	0	0	0	0	0	0	0	0	0	0	0	0	0	0	0	0	0	0	0	0	0	0	0	0	0	0	0	0	0	0	0	0	0	2	0	0	0	0	0	0	0	0
390	Cressdnaviricota	0	2	3	2	0	0	0	3	0	0	0	0	0	0	0	0	0	0	2	2	6	0	0	0	0	0	0	0	0	0	0	5	0	0	0	108	22	39	30	25	35	0	0	0	0	0	2	2
391	Arfiviricetes	0	2	3	2	0	0	0	3	0	0	0	0	0	0	0	0	0	0	0	0	3	0	0	0	0	0	0	0	0	0	0	3	0	0	0	97	20	32	28	22	35	0	0	0	0	0	2	2
392	Cirlivirales	0	2	3	2	0	0	0	3	0	0	0	0	0	0	0	0	0	0	0	0	3	0	0	0	0	0	0	0	0	0	0	3	0	0	0	91	20	32	28	22	33	0	0	0	0	0	2	2
393	Circoviridae	0	2	3	2	0	0	0	3	0	0	0	0	0	0	0	0	0	0	0	0	3	0	0	0	0	0	0	0	0	0	0	3	0	0	0	91	20	32	28	22	33	0	0	0	0	0	2	2
394	Circovirus	0	0	2	2	0	0	0	3	0	0	0	0	0	0	0	0	0	0	0	0	2	0	0	0	0	0	0	0	0	0	0	3	0	0	0	26	0	9	6	5	9	0	0	0	0	0	0	2
395	Beak and feather disease virus	0	0	0	0	0	0	0	0	0	0	0	0	0	0	0	0	0	0	0	0	0	0	0	0	0	0	0	0	0	0	0	0	0	0	0	5	0	0	0	2	0	0	0	0	0	0	0	0
396	Canine circovirus	0	0	0	0	0	0	0	0	0	0	0	0	0	0	0	0	0	0	0	0	0	0	0	0	0	0	0	0	0	0	0	0	0	0	0	5	0	0	0	0	0	0	0	0	0	0	0	0
397	unclassified Circovirus	0	0	2	0	0	0	0	0	0	0	0	0	0	0	0	0	0	0	0	0	0	0	0	0	0	0	0	0	0	0	0	2	0	0	0	9	0	7	4	2	5	0	0	0	0	0	0	0
398	Bat circovirus ZS/Yunnan-China/2009	0	0	2	0	0	0	0	0	0	0	0	0	0	0	0	0	0	0	0	0	0	0	0	0	0	0	0	0	0	0	0	2	0	0	0	8	0	7	3	2	2	0	0	0	0	0	0	0
399	Porcine circovirus	0	0	0	0	0	0	0	0	0	0	0	0	0	0	0	0	0	0	0	0	0	0	0	0	0	0	0	0	0	0	0	0	0	0	0	0	0	0	0	0	3	0	0	0	0	0	0	0
400	Cyclovirus	0	0	0	0	0	0	0	0	0	0	0	0	0	0	0	0	0	0	0	0	0	0	0	0	0	0	0	0	0	0	0	0	0	0	0	24	5	10	10	7	6	0	0	0	0	0	0	0
401	Chimpanzee associated cyclovirus 1	0	0	0	0	0	0	0	0	0	0	0	0	0	0	0	0	0	0	0	0	0	0	0	0	0	0	0	0	0	0	0	0	0	0	0	6	0	3	5	4	5	0	0	0	0	0	0	0
402	Dragonfly associated cyclovirus 4	0	0	0	0	0	0	0	0	0	0	0	0	0	0	0	0	0	0	0	0	0	0	0	0	0	0	0	0	0	0	0	0	0	0	0	8	0	2	3	0	0	0	0	0	0	0	0	0
403	unclassified Circoviridae	0	0	0	0	0	0	0	0	0	0	0	0	0	0	0	0	0	0	0	0	0	0	0	0	0	0	0	0	0	0	0	0	0	0	0	4	0	3	0	4	2	0	0	0	0	0	0	0
404	Circovirus-like NI/2007-3	0	0	0	0	0	0	0	0	0	0	0	0	0	0	0	0	0	0	0	0	0	0	0	0	0	0	0	0	0	0	0	0	0	0	0	4	0	3	0	2	2	0	0	0	0	0	0	0
405	Mulpavirales	0	0	0	0	0	0	0	0	0	0	0	0	0	0	0	0	0	0	0	0	0	0	0	0	0	0	0	0	0	0	0	0	0	0	0	6	0	0	0	0	2	0	0	0	0	0	0	0
406	Nanoviridae	0	0	0	0	0	0	0	0	0	0	0	0	0	0	0	0	0	0	0	0	0	0	0	0	0	0	0	0	0	0	0	0	0	0	0	6	0	0	0	0	2	0	0	0	0	0	0	0
407	Babuvirus	0	0	0	0	0	0	0	0	0	0	0	0	0	0	0	0	0	0	0	0	0	0	0	0	0	0	0	0	0	0	0	0	0	0	0	2	0	0	0	0	0	0	0	0	0	0	0	0
408	Nanovirus	0	0	0	0	0	0	0	0	0	0	0	0	0	0	0	0	0	0	0	0	0	0	0	0	0	0	0	0	0	0	0	0	0	0	0	4	0	0	0	0	0	0	0	0	0	0	0	0
409	Repensiviricetes	0	0	0	0	0	0	0	0	0	0	0	0	0	0	0	0	0	0	2	2	3	0	0	0	0	0	0	0	0	0	0	2	0	0	0	11	2	7	2	3	0	0	0	0	0	0	0	0
410	Geplafuvirales	0	0	0	0	0	0	0	0	0	0	0	0	0	0	0	0	0	0	2	2	3	0	0	0	0	0	0	0	0	0	0	2	0	0	0	11	2	7	2	3	0	0	0	0	0	0	0	0
411	Geminiviridae	0	0	0	0	0	0	0	0	0	0	0	0	0	0	0	0	0	0	0	0	0	0	0	0	0	0	0	0	0	0	0	0	0	0	0	0	0	2	0	0	0	0	0	0	0	0	0	0
412	Genomoviridae	0	0	0	0	0	0	0	0	0	0	0	0	0	0	0	0	0	0	2	2	3	0	0	0	0	0	0	0	0	0	0	2	0	0	0	11	2	5	2	3	0	0	0	0	0	0	0	0
413	Gemycircularvirus	0	0	0	0	0	0	0	0	0	0	0	0	0	0	0	0	0	0	2	0	3	0	0	0	0	0	0	0	0	0	0	0	0	0	0	4	0	0	2	0	0	0	0	0	0	0	0	0
414	Mosquito associated gemycircularvirus 1	0	0	0	0	0	0	0	0	0	0	0	0	0	0	0	0	0	0	0	0	0	0	0	0	0	0	0	0	0	0	0	0	0	0	0	2	0	0	0	0	0	0	0	0	0	0	0	0
415	Sclerotinia gemycircularvirus 1	0	0	0	0	0	0	0	0	0	0	0	0	0	0	0	0	0	0	0	0	0	0	0	0	0	0	0	0	0	0	0	0	0	0	0	2	0	0	0	0	0	0	0	0	0	0	0	0
416	Gemygorvirus	0	0	0	0	0	0	0	0	0	0	0	0	0	0	0	0	0	0	0	0	0	0	0	0	0	0	0	0	0	0	0	0	0	0	0	7	0	5	0	2	0	0	0	0	0	0	0	0
417	Mallard associated gemygorvirus 1	0	0	0	0	0	0	0	0	0	0	0	0	0	0	0	0	0	0	0	0	0	0	0	0	0	0	0	0	0	0	0	0	0	0	0	7	0	5	0	2	0	0	0	0	0	0	0	0
418	Riboviria	11	20	3	741	10	4	9	15	41	12	7	9	0	509	10	252	4	0	109	352	84	417	65	24	61	128	146	33	33	48	17	39	33	41	41	155	12	301	24	9	21	17	0	18	21	13	10	431
419	Orthornavirae	9	11	3	17	7	3	2	9	32	7	5	2	0	509	8	0	3	0	22	58	35	25	31	6	12	115	46	5	11	3	7	17	13	18	18	82	9	265	9	6	13	15	0	10	8	0	4	13
420	Duplornaviricota	0	0	0	0	0	0	0	0	0	0	0	0	0	0	0	0	0	0	0	0	2	0	0	0	0	0	0	0	0	0	0	0	0	0	0	38	0	9	4	2	8	0	0	0	0	0	0	0
421	Resentoviricetes	0	0	0	0	0	0	0	0	0	0	0	0	0	0	0	0	0	0	0	0	2	0	0	0	0	0	0	0	0	0	0	0	0	0	0	38	0	9	4	2	8	0	0	0	0	0	0	0
422	Reovirales	0	0	0	0	0	0	0	0	0	0	0	0	0	0	0	0	0	0	0	0	2	0	0	0	0	0	0	0	0	0	0	0	0	0	0	38	0	9	4	2	8	0	0	0	0	0	0	0
423	Reoviridae	0	0	0	0	0	0	0	0	0	0	0	0	0	0	0	0	0	0	0	0	2	0	0	0	0	0	0	0	0	0	0	0	0	0	0	38	0	9	4	2	8	0	0	0	0	0	0	0
424	Sedoreovirinae	0	0	0	0	0	0	0	0	0	0	0	0	0	0	0	0	0	0	0	0	2	0	0	0	0	0	0	0	0	0	0	0	0	0	0	38	0	9	4	2	8	0	0	0	0	0	0	0
425	Rotavirus	0	0	0	0	0	0	0	0	0	0	0	0	0	0	0	0	0	0	0	0	2	0	0	0	0	0	0	0	0	0	0	0	0	0	0	0	0	0	0	0	0	0	0	0	0	0	0	0
426	Rotavirus A	0	0	0	0	0	0	0	0	0	0	0	0	0	0	0	0	0	0	0	0	2	0	0	0	0	0	0	0	0	0	0	0	0	0	0	0	0	0	0	0	0	0	0	0	0	0	0	0
427	Seadornavirus	0	0	0	0	0	0	0	0	0	0	0	0	0	0	0	0	0	0	0	0	0	0	0	0	0	0	0	0	0	0	0	0	0	0	0	38	0	9	4	2	8	0	0	0	0	0	0	0
428	Kadipiro virus	0	0	0	0	0	0	0	0	0	0	0	0	0	0	0	0	0	0	0	0	0	0	0	0	0	0	0	0	0	0	0	0	0	0	0	33	0	8	4	2	8	0	0	0	0	0	0	0
429	Kitrinoviricota	0	0	0	4	4	3	0	4	27	0	0	0	0	10	5	0	0	0	9	13	12	20	14	4	4	6	34	5	6	3	5	10	11	8	9	15	4	4	3	2	5	7	0	10	0	0	0	2
430	Alsuviricetes	0	0	0	4	0	0	0	0	0	0	0	0	0	0	0	0	0	0	0	3	0	0	0	0	0	0	0	0	0	0	0	0	0	0	0	8	0	0	0	0	0	0	0	0	0	0	0	0
431	Martellivirales	0	0	0	4	0	0	0	0	0	0	0	0	0	0	0	0	0	0	0	3	0	0	0	0	0	0	0	0	0	0	0	0	0	0	0	8	0	0	0	0	0	0	0	0	0	0	0	0
432	Bromoviridae	0	0	0	0	0	0	0	0	0	0	0	0	0	0	0	0	0	0	0	0	0	0	0	0	0	0	0	0	0	0	0	0	0	0	0	0	0	0	0	0	0	0	0	0	0	0	0	0
433	Ilarvirus	0	0	0	0	0	0	0	0	0	0	0	0	0	0	0	0	0	0	0	0	0	0	0	0	0	0	0	0	0	0	0	0	0	0	0	0	0	0	0	0	0	0	0	0	0	0	0	0
434	Humulus japonicus latent virus	0	0	0	0	0	0	0	0	0	0	0	0	0	0	0	0	0	0	0	0	0	0	0	0	0	0	0	0	0	0	0	0	0	0	0	0	0	0	0	0	0	0	0	0	0	0	0	0
435	Virgaviridae	0	0	0	4	0	0	0	0	0	0	0	0	0	0	0	0	0	0	0	3	0	0	0	0	0	0	0	0	0	0	0	0	0	0	0	8	0	0	0	0	0	0	0	0	0	0	0	0
436	Tobamovirus	0	0	0	4	0	0	0	0	0	0	0	0	0	0	0	0	0	0	0	3	0	0	0	0	0	0	0	0	0	0	0	0	0	0	0	8	0	0	0	0	0	0	0	0	0	0	0	0
437	Cucumber green mottle mosaic virus	0	0	0	4	0	0	0	0	0	0	0	0	0	0	0	0	0	0	0	2	0	0	0	0	0	0	0	0	0	0	0	0	0	0	0	5	0	0	0	0	0	0	0	0	0	0	0	0
438	Flasuviricetes	0	0	0	0	4	3	0	4	27	0	0	0	0	10	5	0	0	0	9	10	12	20	14	4	4	6	34	5	6	3	5	10	11	8	9	7	4	4	3	2	5	7	0	10	0	0	0	2
439	Amarillovirales	0	0	0	0	4	3	0	4	27	0	0	0	0	10	5	0	0	0	9	10	12	20	14	4	4	6	34	5	6	3	5	10	11	8	9	7	4	4	3	2	5	7	0	10	0	0	0	2
440	Flaviviridae	0	0	0	0	4	3	0	4	27	0	0	0	0	10	5	0	0	0	9	10	12	20	14	4	4	6	34	5	6	3	5	10	11	8	9	7	4	4	3	2	5	7	0	10	0	0	0	2
441	Flavivirus	0	0	0	0	4	3	0	0	27	0	0	0	0	9	5	0	0	0	0	0	0	0	0	0	0	0	0	0	0	0	0	0	0	0	0	0	0	0	0	0	0	0	0	0	0	0	0	0
442	Zika virus	0	0	0	0	4	3	0	0	27	0	0	0	0	9	5	0	0	0	0	0	0	0	0	0	0	0	0	0	0	0	0	0	0	0	0	0	0	0	0	0	0	0	0	0	0	0	0	0
443	Pegivirus	0	0	0	0	0	0	0	3	0	0	0	0	0	0	0	0	0	0	9	10	12	18	14	4	4	6	34	5	6	3	5	10	11	8	9	7	4	4	3	2	5	7	0	10	0	0	0	0
444	Pegivirus C	0	0	0	0	0	0	0	3	0	0	0	0	0	0	0	0	0	0	9	10	12	18	14	4	4	6	34	5	6	3	5	10	11	8	9	7	4	4	3	2	5	7	0	10	0	0	0	0
445	Negarnaviricota	8	8	3	5	3	0	2	2	5	5	5	2	0	499	3	0	0	0	13	45	21	5	17	2	8	109	5	0	2	0	2	7	2	7	9	13	0	4	0	2	0	8	0	0	4	0	4	7
446	Haploviricotina	8	8	3	5	3	0	2	2	2	3	5	2	0	0	0	0	0	0	13	2	21	2	17	2	8	109	5	0	2	0	2	7	2	7	0	5	0	2	0	2	0	8	0	0	4	0	2	3
447	Monjiviricetes	8	8	3	5	3	0	2	2	2	3	5	2	0	0	0	0	0	0	13	2	21	2	17	2	8	109	5	0	2	0	2	7	2	7	0	5	0	2	0	2	0	8	0	0	4	0	2	3
448	Mononegavirales	8	8	3	5	3	0	2	2	2	3	5	2	0	0	0	0	0	0	13	2	21	2	17	2	8	109	5	0	2	0	2	7	2	7	0	5	0	2	0	2	0	8	0	0	4	0	2	3
449	Paramyxoviridae	5	7	2	0	0	0	0	0	0	0	0	0	0	0	0	0	0	0	10	0	11	0	13	0	6	108	3	0	0	0	2	2	0	3	0	0	0	0	0	0	0	0	0	0	0	0	0	0
450	Orthoparamyxovirinae	5	7	2	0	0	0	0	0	0	0	0	0	0	0	0	0	0	0	10	0	11	0	13	0	6	108	3	0	0	0	2	2	0	3	0	0	0	0	0	0	0	0	0	0	0	0	0	0
451	Respirovirus	5	7	2	0	0	0	0	0	0	0	0	0	0	0	0	0	0	0	10	0	11	0	13	0	6	108	3	0	0	0	2	2	0	3	0	0	0	0	0	0	0	0	0	0	0	0	0	0
452	Human respirovirus 1	4	0	2	0	0	0	0	0	0	0	0	0	0	0	0	0	0	0	7	0	9	0	10	0	2	108	3	0	0	0	2	0	0	3	0	0	0	0	0	0	0	0	0	0	0	0	0	0
453	Human respirovirus 3	0	6	0	0	0	0	0	0	0	0	0	0	0	0	0	0	0	0	3	0	2	0	3	0	4	0	0	0	0	0	0	0	0	0	0	0	0	0	0	0	0	0	0	0	0	0	0	0
454	Pneumoviridae	2	0	0	0	0	0	0	0	0	0	0	0	0	0	0	0	0	0	0	0	0	0	0	0	0	0	0	0	0	0	0	0	0	0	0	0	0	0	0	0	0	7	0	0	0	0	0	0
455	Orthopneumovirus	2	0	0	0	0	0	0	0	0	0	0	0	0	0	0	0	0	0	0	0	0	0	0	0	0	0	0	0	0	0	0	0	0	0	0	0	0	0	0	0	0	7	0	0	0	0	0	0
456	Human orthopneumovirus	2	0	0	0	0	0	0	0	0	0	0	0	0	0	0	0	0	0	0	0	0	0	0	0	0	0	0	0	0	0	0	0	0	0	0	0	0	0	0	0	0	7	0	0	0	0	0	0
457	Rhabdoviridae	0	0	0	5	2	0	2	0	2	3	5	2	0	0	0	0	0	0	3	2	10	0	4	0	2	0	2	0	0	0	0	5	2	3	0	5	0	2	0	2	0	0	0	0	4	0	0	3
458	unclassified Rhabdoviridae	0	0	0	5	2	0	2	0	2	3	5	2	0	0	0	0	0	0	3	2	10	0	4	0	2	0	2	0	0	0	0	5	2	3	0	5	0	2	0	2	0	0	0	0	4	0	0	3
459	Wheat rosette stunt virus	0	0	0	5	2	0	2	0	2	3	5	2	0	0	0	0	0	0	3	2	10	0	4	0	2	0	2	0	0	0	0	5	2	3	0	5	0	2	0	2	0	0	0	0	4	0	0	3
460	Polyploviricotina	0	0	0	0	0	0	0	0	3	2	0	0	0	499	3	0	0	0	0	43	0	3	0	0	0	0	0	0	0	0	0	0	0	0	9	8	0	2	0	0	0	0	0	0	0	0	2	4
461	Ellioviricetes	0	0	0	0	0	0	0	0	0	2	0	0	0	0	0	0	0	0	0	0	0	0	0	0	0	0	0	0	0	0	0	0	0	0	0	0	0	0	0	0	0	0	0	0	0	0	0	0
462	Bunyavirales	0	0	0	0	0	0	0	0	0	2	0	0	0	0	0	0	0	0	0	0	0	0	0	0	0	0	0	0	0	0	0	0	0	0	0	0	0	0	0	0	0	0	0	0	0	0	0	0
463	Arenaviridae	0	0	0	0	0	0	0	0	0	2	0	0	0	0	0	0	0	0	0	0	0	0	0	0	0	0	0	0	0	0	0	0	0	0	0	0	0	0	0	0	0	0	0	0	0	0	0	0
464	Insthoviricetes	0	0	0	0	0	0	0	0	3	0	0	0	0	499	3	0	0	0	0	43	0	3	0	0	0	0	0	0	0	0	0	0	0	0	9	8	0	2	0	0	0	0	0	0	0	0	2	4
465	Articulavirales	0	0	0	0	0	0	0	0	3	0	0	0	0	499	3	0	0	0	0	43	0	3	0	0	0	0	0	0	0	0	0	0	0	0	9	8	0	2	0	0	0	0	0	0	0	0	2	4
466	Orthomyxoviridae	0	0	0	0	0	0	0	0	3	0	0	0	0	499	3	0	0	0	0	43	0	3	0	0	0	0	0	0	0	0	0	0	0	0	9	8	0	2	0	0	0	0	0	0	0	0	2	4
467	Alphainfluenzavirus	0	0	0	0	0	0	0	0	3	0	0	0	0	499	3	0	0	0	0	43	0	3	0	0	0	0	0	0	0	0	0	0	0	0	9	8	0	2	0	0	0	0	0	0	0	0	2	4
468	Influenza A virus	0	0	0	0	0	0	0	0	3	0	0	0	0	499	3	0	0	0	0	43	0	3	0	0	0	0	0	0	0	0	0	0	0	0	9	8	0	2	0	0	0	0	0	0	0	0	2	4
469	Pisuviricota	0	3	0	8	0	0	0	3	0	2	0	0	0	0	0	0	3	0	0	0	0	0	0	0	0	0	7	0	3	0	0	0	0	3	0	16	5	248	2	0	0	0	0	0	4	0	0	4
470	Pisoniviricetes	0	3	0	8	0	0	0	3	0	2	0	0	0	0	0	0	3	0	0	0	0	0	0	0	0	0	7	0	3	0	0	0	0	3	0	16	5	248	2	0	0	0	0	0	4	0	0	4
471	Nidovirales	0	0	0	0	0	0	0	3	0	2	0	0	0	0	0	0	0	0	0	0	0	0	0	0	0	0	0	0	0	0	0	0	0	0	0	0	0	0	0	0	0	0	0	0	0	0	0	0
472	Arnidovirineae	0	0	0	0	0	0	0	3	0	0	0	0	0	0	0	0	0	0	0	0	0	0	0	0	0	0	0	0	0	0	0	0	0	0	0	0	0	0	0	0	0	0	0	0	0	0	0	0
473	Arteriviridae	0	0	0	0	0	0	0	3	0	0	0	0	0	0	0	0	0	0	0	0	0	0	0	0	0	0	0	0	0	0	0	0	0	0	0	0	0	0	0	0	0	0	0	0	0	0	0	0
474	unclassified Arteriviridae	0	0	0	0	0	0	0	3	0	0	0	0	0	0	0	0	0	0	0	0	0	0	0	0	0	0	0	0	0	0	0	0	0	0	0	0	0	0	0	0	0	0	0	0	0	0	0	0
475	Porcine reproductive and respiratory syndrome virus	0	0	0	0	0	0	0	3	0	0	0	0	0	0	0	0	0	0	0	0	0	0	0	0	0	0	0	0	0	0	0	0	0	0	0	0	0	0	0	0	0	0	0	0	0	0	0	0
476	Cornidovirineae	0	0	0	0	0	0	0	0	0	2	0	0	0	0	0	0	0	0	0	0	0	0	0	0	0	0	0	0	0	0	0	0	0	0	0	0	0	0	0	0	0	0	0	0	0	0	0	0
477	Coronaviridae	0	0	0	0	0	0	0	0	0	2	0	0	0	0	0	0	0	0	0	0	0	0	0	0	0	0	0	0	0	0	0	0	0	0	0	0	0	0	0	0	0	0	0	0	0	0	0	0
478	Orthocoronavirinae	0	0	0	0	0	0	0	0	0	2	0	0	0	0	0	0	0	0	0	0	0	0	0	0	0	0	0	0	0	0	0	0	0	0	0	0	0	0	0	0	0	0	0	0	0	0	0	0
479	Betacoronavirus	0	0	0	0	0	0	0	0	0	2	0	0	0	0	0	0	0	0	0	0	0	0	0	0	0	0	0	0	0	0	0	0	0	0	0	0	0	0	0	0	0	0	0	0	0	0	0	0
480	Embecovirus	0	0	0	0	0	0	0	0	0	2	0	0	0	0	0	0	0	0	0	0	0	0	0	0	0	0	0	0	0	0	0	0	0	0	0	0	0	0	0	0	0	0	0	0	0	0	0	0
481	Human coronavirus HKU1	0	0	0	0	0	0	0	0	0	2	0	0	0	0	0	0	0	0	0	0	0	0	0	0	0	0	0	0	0	0	0	0	0	0	0	0	0	0	0	0	0	0	0	0	0	0	0	0
482	Picornavirales	0	3	0	8	0	0	0	0	0	0	0	0	0	0	0	0	3	0	0	0	0	0	0	0	0	0	7	0	3	0	0	0	0	3	0	16	5	248	0	0	0	0	0	0	4	0	0	4
483	Marnaviridae	0	0	0	0	0	0	0	0	0	0	0	0	0	0	0	0	0	0	0	0	0	0	0	0	0	0	0	0	0	0	0	0	0	0	0	0	0	2	0	0	0	0	0	0	0	0	0	0
484	Locarnavirus	0	0	0	0	0	0	0	0	0	0	0	0	0	0	0	0	0	0	0	0	0	0	0	0	0	0	0	0	0	0	0	0	0	0	0	0	0	2	0	0	0	0	0	0	0	0	0	0
485	Jericarnavirus B	0	0	0	0	0	0	0	0	0	0	0	0	0	0	0	0	0	0	0	0	0	0	0	0	0	0	0	0	0	0	0	0	0	0	0	0	0	2	0	0	0	0	0	0	0	0	0	0
486	Picornaviridae	0	3	0	8	0	0	0	0	0	0	0	0	0	0	0	0	3	0	0	0	0	0	0	0	0	0	7	0	3	0	0	0	0	3	0	15	3	246	0	0	0	0	0	0	4	0	0	4
487	Enterovirus	0	3	0	8	0	0	0	0	0	0	0	0	0	0	0	0	3	0	0	0	0	0	0	0	0	0	7	0	3	0	0	0	0	3	0	15	3	246	0	0	0	0	0	0	4	0	0	4
488	unclassified Enterovirus	0	2	0	6	0	0	0	0	0	0	0	0	0	0	0	0	3	0	0	0	0	0	0	0	0	0	0	0	3	0	0	0	0	2	0	13	3	213	0	0	0	0	0	0	4	0	0	4
489	Coxsackievirus	0	0	0	0	0	0	0	0	0	0	0	0	0	0	0	0	0	0	0	0	0	0	0	0	0	0	0	0	0	0	0	0	0	0	0	4	0	60	0	0	0	0	0	0	0	0	0	0
490	Echovirus	0	0	0	0	0	0	0	0	0	0	0	0	0	0	0	0	2	0	0	0	0	0	0	0	0	0	0	0	0	0	0	0	0	0	0	4	0	45	0	0	0	0	0	0	0	0	0	2
491	Sobelivirales	0	0	0	0	0	0	0	0	0	0	0	0	0	0	0	0	0	0	0	0	0	0	0	0	0	0	0	0	0	0	0	0	0	0	0	0	0	0	2	0	0	0	0	0	0	0	0	0
492	Solemoviridae	0	0	0	0	0	0	0	0	0	0	0	0	0	0	0	0	0	0	0	0	0	0	0	0	0	0	0	0	0	0	0	0	0	0	0	0	0	0	2	0	0	0	0	0	0	0	0	0
493	Sobemovirus	0	0	0	0	0	0	0	0	0	0	0	0	0	0	0	0	0	0	0	0	0	0	0	0	0	0	0	0	0	0	0	0	0	0	0	0	0	0	2	0	0	0	0	0	0	0	0	0
494	Pararnavirae	2	8	0	722	3	0	5	6	9	3	2	5	0	0	2	252	0	0	87	293	49	391	33	17	49	11	99	27	22	41	8	22	19	23	23	66	3	29	13	2	4	2	0	8	13	13	4	418
495	Artverviricota	2	8	0	722	3	0	5	6	9	3	2	5	0	0	2	252	0	0	87	293	49	391	33	17	49	11	99	27	22	41	8	22	19	23	23	66	3	29	13	2	4	2	0	8	13	13	4	418
496	Revtraviricetes	2	8	0	722	3	0	5	6	9	3	2	5	0	0	2	252	0	0	87	293	49	391	33	17	49	11	99	27	22	41	8	22	19	23	23	66	3	29	13	2	4	2	0	8	13	13	4	418
497	Blubervirales	0	3	0	717	0	0	2	3	9	0	0	0	0	0	2	252	0	0	8	7	8	258	8	3	4	9	7	7	4	10	4	11	10	6	5	2	3	2	7	2	4	2	0	8	9	11	0	406
498	Hepadnaviridae	0	3	0	717	0	0	2	3	9	0	0	0	0	0	2	252	0	0	8	7	8	258	8	3	4	9	7	7	4	10	4	11	10	6	5	2	3	2	7	2	4	2	0	8	9	11	0	406
499	Orthohepadnavirus	0	2	0	667	0	0	2	3	9	0	0	0	0	0	2	232	0	0	8	6	8	229	6	3	4	7	5	7	4	9	3	10	9	6	4	2	3	0	5	2	4	2	0	6	8	10	0	372
500	Hepatitis B virus	0	2	0	667	0	0	2	3	9	0	0	0	0	0	2	232	0	0	8	6	8	229	6	3	4	7	4	7	4	9	3	10	9	6	4	2	3	0	5	2	4	2	0	6	8	10	0	372
501	Woodchuck hepatitis virus	0	0	0	0	0	0	0	0	0	0	0	0	0	0	0	0	0	0	0	0	0	0	0	0	0	0	0	0	0	0	0	0	0	0	0	0	0	0	0	0	0	0	0	0	0	0	0	0
502	Ortervirales	2	5	0	5	3	0	3	3	0	3	2	5	0	0	0	0	0	0	79	286	41	133	25	14	45	2	92	20	18	31	4	11	9	17	18	64	0	27	6	0	0	0	0	0	4	2	4	12
503	Caulimoviridae	0	0	0	0	0	0	0	0	0	0	0	0	0	0	0	0	0	0	0	0	0	0	0	0	0	0	0	0	0	0	0	0	0	0	0	0	0	0	0	0	0	0	0	0	0	0	0	0
504	Caulimovirus	0	0	0	0	0	0	0	0	0	0	0	0	0	0	0	0	0	0	0	0	0	0	0	0	0	0	0	0	0	0	0	0	0	0	0	0	0	0	0	0	0	0	0	0	0	0	0	0
505	Soymovirus	0	0	0	0	0	0	0	0	0	0	0	0	0	0	0	0	0	0	0	0	0	0	0	0	0	0	0	0	0	0	0	0	0	0	0	0	0	0	0	0	0	0	0	0	0	0	0	0
506	Cestrum yellow leaf curling virus	0	0	0	0	0	0	0	0	0	0	0	0	0	0	0	0	0	0	0	0	0	0	0	0	0	0	0	0	0	0	0	0	0	0	0	0	0	0	0	0	0	0	0	0	0	0	0	0
507	Retroviridae	2	5	0	5	3	0	3	3	0	3	2	5	0	0	0	0	0	0	79	286	41	133	25	14	45	2	92	20	18	31	4	11	9	17	18	64	0	27	6	0	0	0	0	0	4	2	4	12
508	Orthoretrovirinae	2	5	0	5	3	0	3	3	0	3	2	5	0	0	0	0	0	0	79	286	41	133	25	14	45	2	92	20	18	31	4	11	9	17	18	64	0	27	6	0	0	0	0	0	4	2	4	12
509	Gammaretrovirus	0	5	0	4	2	0	3	0	0	3	0	4	0	0	0	0	0	0	79	280	41	130	25	14	45	2	90	20	17	29	4	11	8	16	17	63	0	27	5	0	0	0	0	0	4	2	4	6
510	Murine leukemia virus	0	0	0	0	0	0	0	0	0	0	0	0	0	0	0	0	0	0	0	0	0	0	0	8	0	0	0	0	0	0	0	0	0	0	0	0	0	0	0	0	0	0	0	0	0	0	0	0
511	unclassified Gammaretrovirus	0	5	0	4	2	0	3	0	0	3	0	4	0	0	0	0	0	0	79	280	41	129	25	3	45	2	90	20	17	29	4	11	8	16	17	63	0	27	4	0	0	0	0	0	4	2	4	6
512	Spleen focus-forming virus	0	5	0	4	2	0	3	0	0	3	0	4	0	0	0	0	0	0	79	280	41	129	25	3	45	2	90	20	17	29	4	11	8	16	17	63	0	27	4	0	0	0	0	0	4	2	4	6
513	Lentivirus	0	0	0	0	0	0	0	2	0	0	0	0	0	0	0	0	0	0	0	6	0	3	0	0	0	0	2	0	0	2	0	0	0	0	0	0	0	0	0	0	0	0	0	0	0	0	0	6
514	Human immunodeficiency virus 1	0	0	0	0	0	0	0	2	0	0	0	0	0	0	0	0	0	0	0	6	0	2	0	0	0	0	2	0	0	2	0	0	0	0	0	0	0	0	0	0	0	0	0	0	0	0	0	6
515	unclassified Riboviria	0	1	0	2	0	1	2	0	0	2	0	2	0	0	0	0	1	0	0	1	0	1	1	1	0	2	1	1	0	4	2	0	1	0	0	7	0	7	2	1	4	0	0	0	0	0	2	0
516	ssRNA viruses	0	0	0	0	0	0	0	0	0	0	0	0	0	0	0	0	1	0	0	0	0	0	0	0	0	0	0	1	0	1	0	0	0	0	0	1	0	0	1	0	1	0	0	0	0	0	0	0
517	unclassified ssRNA viruses	0	1	0	2	0	1	2	0	0	2	0	2	0	0	0	0	0	0	0	1	0	1	1	1	0	2	1	0	0	3	2	0	1	0	0	6	0	7	1	1	3	0	0	0	0	0	2	0
518	unclassified ssRNA positive-strand viruses	0	1	0	2	0	1	2	0	0	2	0	2	0	0	0	0	0	0	0	1	0	1	1	1	0	2	1	0	0	3	2	0	1	0	0	6	0	7	1	1	3	0	0	0	0	0	2	0
519	Sclerophthora macrospora virus A	0	0	0	0	0	0	0	0	0	0	0	0	0	0	0	0	0	0	0	0	0	0	0	0	0	0	0	0	0	0	0	0	0	0	0	3	0	5	0	0	2	0	0	0	0	0	0	0
520	unclassified viruses	6	6	8	5	7	4	9	5	4	8	9	6	0	0	3	2	0	0	8	18	15	0	10	0	1	13	4	9	5	7	4	13	5	8	0	75	8	29	19	12	21	0	0	1	7	3	9	9
521	Mosquito VEM virus SDRBAJ	0	0	0	0	0	0	0	0	0	0	0	0	0	0	0	0	0	0	0	0	0	0	0	0	0	0	0	0	0	0	0	0	0	0	0	2	0	0	0	0	0	0	0	0	0	0	0	0
522	Rodent stool-associated circular genome virus	0	0	0	0	0	0	0	0	0	0	0	0	0	0	0	0	0	0	0	0	0	0	0	0	0	0	0	0	0	0	0	0	0	0	0	4	2	0	0	0	2	0	0	0	0	0	0	0
523	unclassified bacterial viruses	6	2	5	3	6	2	6	2	3	6	6	5	0	0	0	0	0	0	5	16	9	0	7	0	0	10	2	6	3	2	4	10	4	3	0	44	3	10	13	5	12	0	0	0	4	0	4	6
524	Bacteriophage APSE-4	0	0	0	0	0	0	0	0	0	0	0	0	0	0	0	0	0	0	0	0	0	0	0	0	0	0	0	0	0	0	0	0	0	0	0	0	0	0	0	0	0	0	0	0	0	0	0	0
525	Bacteriophage sp.	0	0	0	0	0	0	0	0	0	0	0	0	0	0	0	0	0	0	0	0	0	0	0	0	0	0	0	0	0	0	0	0	0	0	0	0	0	0	0	0	0	0	0	0	0	0	0	0
526	environmental samples <viruses,unclassified bacterial viruses>	3	0	5	2	4	2	4	0	0	4	3	0	0	0	0	0	0	0	0	15	2	0	2	0	0	9	2	5	3	0	2	9	3	2	0	24	0	2	7	3	3	0	0	0	2	0	3	2
527	environmental Halophage eHP-27	0	0	0	0	0	0	0	0	0	0	0	0	0	0	0	0	0	0	0	0	0	0	0	0	0	0	0	0	0	0	0	0	0	0	0	0	0	0	0	0	0	0	0	0	0	0	0	0
528	environmental Halophage eHP-3	0	0	0	0	0	0	0	0	0	0	0	0	0	0	0	0	0	0	0	0	0	0	0	0	0	0	0	0	0	0	0	0	0	0	0	0	0	0	0	0	0	0	0	0	0	0	0	0
529	environmental Halophage eHP-30	0	0	0	0	0	0	0	0	0	0	0	0	0	0	0	0	0	0	0	0	0	0	0	0	0	0	0	0	0	0	0	0	0	0	0	4	0	0	0	0	0	0	0	0	0	0	0	0
530	environmental Halophage eHP-31	0	0	0	0	0	0	0	0	0	0	0	0	0	0	0	0	0	0	0	2	0	0	0	0	0	0	0	0	0	0	0	0	0	0	0	0	0	0	0	0	0	0	0	0	0	0	0	0
531	environmental Halophage eHP-7	0	0	0	0	0	0	0	0	0	0	0	0	0	0	0	0	0	0	0	0	0	0	0	0	0	0	0	0	0	0	0	0	0	0	0	2	0	0	0	0	0	0	0	0	0	0	0	0
532	uncultured cyanophage	0	0	0	0	0	0	0	0	0	0	0	0	0	0	0	0	0	0	0	2	2	0	0	0	0	0	0	2	0	0	0	0	0	0	0	10	0	0	4	0	3	0	0	0	0	0	0	0
533	uncultured phage	3	0	5	2	4	2	4	0	0	4	3	0	0	0	0	0	0	0	0	11	0	0	2	0	0	9	2	3	3	0	2	9	3	2	0	8	0	2	3	3	0	0	0	0	2	0	3	2
534	Lactococcus phage	0	0	0	0	0	0	0	0	0	0	0	0	0	0	0	0	0	0	0	0	0	0	0	0	0	0	0	0	0	0	0	0	0	0	0	3	0	0	2	0	2	0	0	0	0	0	0	0
535	Nitrososphaera phage Pro-Nvie1	0	0	0	0	0	0	0	0	0	0	0	0	0	0	0	0	0	0	0	0	0	0	0	0	0	0	0	0	0	0	0	0	0	0	0	0	0	0	0	0	0	0	0	0	0	0	0	2
536	Synechococcus phage S	0	0	0	0	0	0	0	0	0	0	0	0	0	0	0	0	0	0	0	0	0	0	0	0	0	0	0	0	0	0	0	0	0	0	0	3	0	4	0	0	0	0	0	0	0	0	0	0
537	Vibrio phage VH-P22	0	0	0	0	0	0	0	0	0	0	0	0	0	0	0	0	0	0	0	0	0	0	0	0	0	0	0	0	0	0	0	0	0	0	0	0	0	0	0	0	0	0	0	0	0	0	0	0
538	unclassified DNA viruses	0	4	3	2	1	2	3	3	1	2	3	1	0	0	3	2	0	0	1	2	6	0	3	0	1	3	2	3	2	5	0	3	1	5	0	12	3	11	3	2	4	0	0	1	3	3	5	3
539	unclassified archaeal dsDNA viruses	0	0	0	0	0	0	0	0	0	0	0	0	0	0	0	0	0	0	0	0	0	0	0	0	0	0	0	0	0	0	0	0	0	0	0	0	0	0	0	0	0	0	0	0	2	0	0	0
540	Haloviruses	0	0	0	0	0	0	0	0	0	0	0	0	0	0	0	0	0	0	0	0	0	0	0	0	0	0	0	0	0	0	0	0	0	0	0	0	0	0	0	0	0	0	0	0	2	0	0	0
541	environmental samples <viruses,clade Haloviruses>	0	0	0	0	0	0	0	0	0	0	0	0	0	0	0	0	0	0	0	0	0	0	0	0	0	0	0	0	0	0	0	0	0	0	0	0	0	0	0	0	0	0	0	0	2	0	0	0
542	environmental Halophage eHP-40	0	0	0	0	0	0	0	0	0	0	0	0	0	0	0	0	0	0	0	0	0	0	0	0	0	0	0	0	0	0	0	0	0	0	0	0	0	0	0	0	0	0	0	0	2	0	0	0
543	unclassified dsDNA phages	0	4	3	2	1	2	3	3	1	2	3	1	0	0	3	2	0	0	1	2	6	0	3	0	1	3	2	3	2	3	0	3	1	5	0	9	3	7	3	2	4	0	0	1	1	3	5	3
544	unclassified dsDNA viruses	0	0	0	0	0	0	0	0	0	0	0	0	0	0	0	0	0	0	0	0	0	0	0	0	0	0	0	0	0	2	0	0	0	0	0	1	0	2	0	0	0	0	0	0	0	0	0	0
545	unclassified ssDNA viruses	0	0	0	0	0	0	0	0	0	0	0	0	0	0	0	0	0	0	0	0	0	0	0	0	0	0	0	0	0	0	0	0	0	0	0	2	0	2	0	0	0	0	0	0	0	0	0	0
546	Virus Chimp162	0	0	0	0	0	0	0	0	0	0	0	0	0	0	0	0	0	0	0	0	0	0	0	0	0	0	0	0	0	0	0	0	0	0	0	4	0	6	0	0	3	0	0	0	0	0	0	0
547	Virus NG5	0	0	0	0	0	0	0	0	0	0	0	0	0	0	0	0	0	0	0	0	0	0	0	0	0	0	0	0	0	0	0	0	0	0	0	2	0	0	0	0	0	0	0	0	0	0	0	0
548	Varidnaviria	25	16	28	30	37	10	36	24	30	28	34	42	11	4	14	4	0	2	28	40	67	13	44	17	11	17	5	34	5	29	24	42	29	13	9	143	15	49	56	28	62	20	4	0	24	20	36	30
549	Bamfordvirae	25	16	28	30	37	10	36	24	30	28	34	42	11	4	14	4	0	2	28	40	67	13	44	17	11	17	5	34	5	29	24	42	29	13	9	143	15	49	56	28	62	20	4	0	24	20	36	30
550	Nucleocytoviricota	23	14	26	28	32	10	33	24	26	22	34	35	9	4	14	4	0	2	28	36	65	13	41	17	11	15	5	32	5	25	24	40	25	13	9	135	12	46	51	24	58	20	4	0	24	18	34	30
551	Megaviricetes	22	14	26	28	32	10	33	24	26	22	34	35	9	4	14	4	0	2	28	33	65	13	38	17	11	15	5	32	5	23	24	36	25	13	9	128	12	46	51	24	56	20	4	0	24	18	31	30
552	Algavirales	6	6	10	9	13	3	14	5	7	8	12	10	4	0	5	0	0	0	8	9	21	4	9	6	7	5	0	11	2	8	2	8	10	0	0	89	10	30	32	16	40	9	0	0	4	5	11	5
553	Phycodnaviridae	6	6	10	9	13	3	14	5	7	8	12	10	4	0	5	0	0	0	8	9	21	4	9	6	7	5	0	11	2	8	2	8	10	0	0	89	10	30	32	16	40	9	0	0	4	5	11	5
554	Chlorovirus	3	2	2	2	5	0	5	0	3	0	4	6	0	0	2	0	0	0	4	4	8	2	4	0	3	3	0	5	0	0	0	2	2	0	0	42	3	14	13	10	15	0	0	0	2	0	4	0
555	Acanthocystis turfacea chlorella virus 1	0	0	0	0	2	0	0	0	0	0	0	0	0	0	0	0	0	0	0	2	0	0	0	0	2	0	0	0	0	0	0	0	0	0	0	3	2	0	0	0	2	0	0	0	0	0	0	0
556	Paramecium bursaria Chlorella virus 1	0	0	0	0	0	0	0	0	0	0	0	0	0	0	0	0	0	0	0	0	0	0	0	0	0	0	0	0	0	0	0	0	0	0	0	2	0	0	0	0	0	0	0	0	0	0	0	0
557	Paramecium bursaria Chlorella virus A1	0	0	0	0	0	0	0	0	0	0	0	2	0	0	0	0	0	0	0	0	0	0	2	0	0	0	0	4	0	0	0	0	0	0	0	20	0	9	8	5	7	0	0	0	0	0	0	0
558	Paramecium bursaria Chlorella virus NY2A	0	0	0	0	0	0	0	0	0	0	0	0	0	0	0	0	0	0	0	0	0	0	0	0	0	0	0	0	0	0	0	0	0	0	0	0	0	0	0	0	0	0	0	0	0	0	0	0
559	unclassified Chlorovirus	0	0	0	0	0	0	0	0	0	0	0	0	0	0	0	0	0	0	2	0	2	0	0	0	0	0	0	0	0	0	0	0	0	0	0	0	0	0	0	0	0	0	0	0	0	0	0	0
560	Chlorella virus	0	0	0	0	0	0	0	0	0	0	0	0	0	0	0	0	0	0	2	0	2	0	0	0	0	0	0	0	0	0	0	0	0	0	0	0	0	0	0	0	0	0	0	0	0	0	0	0
561	Coccolithovirus	0	0	0	0	0	0	0	0	0	0	0	0	0	0	0	0	0	0	0	0	0	0	0	0	0	0	0	0	0	0	0	0	0	0	0	2	0	0	0	0	0	0	0	0	0	0	0	0
562	environmental samples <viruses,family Phycodnaviridae>	2	3	4	3	3	2	4	2	0	2	0	0	0	0	0	0	0	0	0	0	6	0	2	0	0	0	0	3	0	3	0	0	3	0	0	20	2	3	11	2	9	4	0	0	0	2	3	0
563	Organic Lake phycodnavirus	0	0	0	0	0	0	0	0	0	0	0	0	0	0	0	0	0	0	0	0	0	0	0	0	0	0	0	0	0	0	0	0	0	0	0	3	0	0	0	0	0	0	0	0	0	0	0	0
564	Organic Lake phycodnavirus 1	0	0	0	0	0	0	0	0	0	0	0	0	0	0	0	0	0	0	0	0	0	0	0	0	0	0	0	0	0	0	0	0	0	0	0	12	2	2	6	0	5	0	0	0	0	0	0	0
565	Organic Lake phycodnavirus 2	2	0	3	0	2	0	3	0	0	0	0	0	0	0	0	0	0	0	0	0	0	0	0	0	0	0	0	0	0	0	0	0	0	0	0	0	0	0	2	0	3	2	0	0	0	0	0	0
566	Phaeovirus	0	0	0	0	0	0	0	0	0	0	0	0	0	0	0	0	0	0	0	0	0	0	0	0	0	0	0	0	0	0	0	0	0	0	0	2	0	0	0	0	0	0	0	0	0	0	0	0
567	Feldmannia species virus	0	0	0	0	0	0	0	0	0	0	0	0	0	0	0	0	0	0	0	0	0	0	0	0	0	0	0	0	0	0	0	0	0	0	0	2	0	0	0	0	0	0	0	0	0	0	0	0
568	Prasinovirus	0	0	2	0	0	0	0	0	0	0	0	0	0	0	0	0	0	0	0	0	0	0	0	0	0	0	0	2	0	0	0	0	0	0	0	6	3	2	0	0	0	2	0	0	0	0	0	0
569	Micromonas pusilla virus SP1	0	0	2	0	0	0	0	0	0	0	0	0	0	0	0	0	0	0	0	0	0	0	0	0	0	0	0	0	0	0	0	0	0	0	0	2	0	0	0	0	0	0	0	0	0	0	0	0
570	unclassified Prasinovirus	0	0	0	0	0	0	0	0	0	0	0	0	0	0	0	0	0	0	0	0	0	0	0	0	0	0	0	0	0	0	0	0	0	0	0	2	3	2	0	0	0	0	0	0	0	0	0	0
571	Bathycoccus sp. RCC1105 virus BpV	0	0	0	0	0	0	0	0	0	0	0	0	0	0	0	0	0	0	0	0	0	0	0	0	0	0	0	0	0	0	0	0	0	0	0	0	0	0	0	0	0	0	0	0	0	0	0	0
572	Prymnesiovirus	0	0	0	0	0	0	0	0	0	0	0	0	0	0	0	0	0	0	0	0	2	0	0	0	0	0	0	0	0	0	0	0	0	0	0	4	2	2	2	0	0	0	0	0	0	0	2	0
573	unclassified Prymnesiovirus	0	0	0	0	0	0	0	0	0	0	0	0	0	0	0	0	0	0	0	0	2	0	0	0	0	0	0	0	0	0	0	0	0	0	0	4	2	2	2	0	0	0	0	0	0	0	2	0
574	Phaeocystis globosa virus	0	0	0	0	0	0	0	0	0	0	0	0	0	0	0	0	0	0	0	0	2	0	0	0	0	0	0	0	0	0	0	0	0	0	0	4	2	2	2	0	0	0	0	0	0	0	2	0
575	unclassified Phycodnaviridae	0	0	0	2	0	0	2	0	0	0	3	0	2	0	0	0	0	0	0	2	0	0	0	0	0	0	0	0	0	2	0	0	0	0	0	4	0	4	0	0	7	0	0	0	0	0	2	0
576	Chrysochromulina ericina virus	0	0	0	2	0	0	2	0	0	0	3	0	2	0	0	0	0	0	0	2	0	0	0	0	0	0	0	0	0	2	0	0	0	0	0	4	0	4	0	0	7	0	0	0	0	0	2	0
577	Imitervirales	0	0	0	0	0	0	4	0	0	0	0	3	0	0	0	0	0	0	0	4	0	0	0	0	0	0	0	0	0	0	16	3	0	0	0	5	0	2	5	0	3	0	0	0	0	0	2	6
578	Mimiviridae	0	0	0	0	0	0	4	0	0	0	0	3	0	0	0	0	0	0	0	4	0	0	0	0	0	0	0	0	0	0	16	3	0	0	0	5	0	2	5	0	3	0	0	0	0	0	2	6
579	Cafeteriavirus	0	0	0	0	0	0	0	0	0	0	0	0	0	0	0	0	0	0	0	0	0	0	0	0	0	0	0	0	0	0	0	2	0	0	0	2	0	2	2	0	0	0	0	0	0	0	0	0
580	Cafeteria roenbergensis virus	0	0	0	0	0	0	0	0	0	0	0	0	0	0	0	0	0	0	0	0	0	0	0	0	0	0	0	0	0	0	0	2	0	0	0	2	0	2	2	0	0	0	0	0	0	0	0	0
581	Mimivirus	0	0	0	0	0	0	0	0	0	0	0	0	0	0	0	0	0	0	0	3	0	0	0	0	0	0	0	0	0	0	0	0	0	0	0	0	0	0	0	0	0	0	0	0	0	0	0	0
582	Acanthamoeba polyphaga mimivirus	0	0	0	0	0	0	0	0	0	0	0	0	0	0	0	0	0	0	0	3	0	0	0	0	0	0	0	0	0	0	0	0	0	0	0	0	0	0	0	0	0	0	0	0	0	0	0	0
583	unclassified Mimiviridae	0	0	0	0	0	0	0	0	0	0	0	0	0	0	0	0	0	0	0	0	0	0	0	0	0	0	0	0	0	0	7	0	0	0	0	2	0	0	0	0	0	0	0	0	0	0	0	0
584	Moumouvirus	0	0	0	0	0	0	0	0	0	0	0	0	0	0	0	0	0	0	0	0	0	0	0	0	0	0	0	0	0	0	0	0	0	0	0	0	0	0	0	0	0	0	0	0	0	0	0	0
585	Pimascovirales	16	8	16	19	19	7	15	19	19	14	22	22	5	4	9	4	0	2	20	20	44	9	29	11	4	10	5	21	3	15	6	25	15	13	9	34	2	14	14	8	13	11	4	0	20	13	18	19
586	Iridoviridae	16	8	16	19	19	7	15	19	19	14	22	22	5	4	9	4	0	2	20	20	44	9	29	11	4	10	5	21	3	15	6	25	15	13	9	31	2	11	14	8	13	11	4	0	20	13	18	17
587	Alphairidovirinae	0	0	0	0	0	0	0	0	0	0	0	0	0	0	0	0	0	0	0	0	0	0	0	0	0	0	0	0	0	0	0	0	0	0	0	0	0	0	0	0	0	0	0	0	0	0	0	0
588	Ranavirus	0	0	0	0	0	0	0	0	0	0	0	0	0	0	0	0	0	0	0	0	0	0	0	0	0	0	0	0	0	0	0	0	0	0	0	0	0	0	0	0	0	0	0	0	0	0	0	0
589	Epizootic haematopoietic necrosis virus	0	0	0	0	0	0	0	0	0	0	0	0	0	0	0	0	0	0	0	0	0	0	0	0	0	0	0	0	0	0	0	0	0	0	0	0	0	0	0	0	0	0	0	0	0	0	0	0
590	Betairidovirinae	16	8	16	18	18	7	15	19	19	14	22	22	5	4	9	4	0	0	20	20	44	8	28	11	4	10	5	20	3	14	6	24	15	13	9	29	0	11	13	8	13	11	4	0	19	13	18	17
591	Chloriridovirus	2	0	0	0	0	0	0	0	0	0	0	2	0	0	0	0	0	0	0	0	7	0	6	0	0	0	0	0	0	0	0	0	0	0	0	2	0	0	0	0	0	0	0	0	0	0	0	0
592	Invertebrate iridescent virus 22	0	0	0	0	0	0	0	0	0	0	0	0	0	0	0	0	0	0	0	0	3	0	4	0	0	0	0	0	0	0	0	0	0	0	0	2	0	0	0	0	0	0	0	0	0	0	0	0
593	Invertebrate iridescent virus 9	2	0	0	0	0	0	0	0	0	0	0	2	0	0	0	0	0	0	0	0	4	0	2	0	0	0	0	0	0	0	0	0	0	0	0	0	0	0	0	0	0	0	0	0	0	0	0	0
594	Iridovirus	13	8	14	16	18	7	15	18	18	14	20	20	4	4	9	4	0	0	20	20	34	8	18	10	4	10	5	19	3	13	6	24	14	12	9	24	0	10	13	7	12	10	4	0	19	12	16	15
595	Invertebrate iridescent virus 31	8	0	3	8	11	0	7	5	6	7	13	3	3	3	4	3	0	0	6	3	9	2	7	3	0	5	2	8	0	3	0	6	7	7	6	3	0	3	3	4	6	5	0	0	8	4	6	3
596	Invertebrate iridescent virus 6	4	0	0	0	2	2	3	2	2	0	2	4	0	0	0	0	0	0	3	0	4	0	0	0	0	2	0	0	0	0	0	11	0	0	0	3	0	0	0	0	0	0	0	0	0	0	3	2
597	unclassified Iridovirus	0	3	4	4	4	4	3	3	5	3	3	10	0	0	3	0	0	0	6	11	13	3	7	4	0	2	2	5	2	6	2	2	1	3	2	11	0	4	6	1	4	3	2	0	7	1	2	5
598	Marseilleviridae	0	0	0	0	0	0	0	0	0	0	0	0	0	0	0	0	0	0	0	0	0	0	0	0	0	0	0	0	0	0	0	0	0	0	0	3	0	3	0	0	0	0	0	0	0	0	0	2
599	Lausannevirus	0	0	0	0	0	0	0	0	0	0	0	0	0	0	0	0	0	0	0	0	0	0	0	0	0	0	0	0	0	0	0	0	0	0	0	0	0	2	0	0	0	0	0	0	0	0	0	0
600	Marseillevirus	0	0	0	0	0	0	0	0	0	0	0	0	0	0	0	0	0	0	0	0	0	0	0	0	0	0	0	0	0	0	0	0	0	0	0	2	0	0	0	0	0	0	0	0	0	0	0	0
601	Marseillevirus marseillevirus	0	0	0	0	0	0	0	0	0	0	0	0	0	0	0	0	0	0	0	0	0	0	0	0	0	0	0	0	0	0	0	0	0	0	0	2	0	0	0	0	0	0	0	0	0	0	0	0
602	Pokkesviricetes	0	0	0	0	0	0	0	0	0	0	0	0	0	0	0	0	0	0	0	3	0	0	3	0	0	0	0	0	0	2	0	4	0	0	0	7	0	0	0	0	2	0	0	0	0	0	3	0
603	Asfuvirales	0	0	0	0	0	0	0	0	0	0	0	0	0	0	0	0	0	0	0	3	0	0	3	0	0	0	0	0	0	2	0	2	0	0	0	5	0	0	0	0	2	0	0	0	0	0	3	0
604	Asfarviridae	0	0	0	0	0	0	0	0	0	0	0	0	0	0	0	0	0	0	0	3	0	0	3	0	0	0	0	0	0	2	0	2	0	0	0	5	0	0	0	0	2	0	0	0	0	0	3	0
605	Asfivirus	0	0	0	0	0	0	0	0	0	0	0	0	0	0	0	0	0	0	0	3	0	0	3	0	0	0	0	0	0	2	0	2	0	0	0	5	0	0	0	0	2	0	0	0	0	0	3	0
606	African swine fever virus	0	0	0	0	0	0	0	0	0	0	0	0	0	0	0	0	0	0	0	3	0	0	3	0	0	0	0	0	0	2	0	2	0	0	0	5	0	0	0	0	2	0	0	0	0	0	3	0
607	Chitovirales	0	0	0	0	0	0	0	0	0	0	0	0	0	0	0	0	0	0	0	0	0	0	0	0	0	0	0	0	0	0	0	2	0	0	0	2	0	0	0	0	0	0	0	0	0	0	0	0
608	Poxviridae	0	0	0	0	0	0	0	0	0	0	0	0	0	0	0	0	0	0	0	0	0	0	0	0	0	0	0	0	0	0	0	2	0	0	0	2	0	0	0	0	0	0	0	0	0	0	0	0
609	Chordopoxvirinae	0	0	0	0	0	0	0	0	0	0	0	0	0	0	0	0	0	0	0	0	0	0	0	0	0	0	0	0	0	0	0	2	0	0	0	0	0	0	0	0	0	0	0	0	0	0	0	0
610	Parapoxvirus	0	0	0	0	0	0	0	0	0	0	0	0	0	0	0	0	0	0	0	0	0	0	0	0	0	0	0	0	0	0	0	0	0	0	0	0	0	0	0	0	0	0	0	0	0	0	0	0
611	Orf virus	0	0	0	0	0	0	0	0	0	0	0	0	0	0	0	0	0	0	0	0	0	0	0	0	0	0	0	0	0	0	0	0	0	0	0	0	0	0	0	0	0	0	0	0	0	0	0	0
612	Preplasmiviricota	2	2	2	2	5	0	3	0	4	6	0	7	2	0	0	0	0	0	0	4	2	0	3	0	0	2	0	2	0	4	0	2	4	0	0	8	3	3	5	4	4	0	0	0	0	2	2	0
613	Tectiliviricetes	2	2	2	2	5	0	3	0	4	6	0	7	2	0	0	0	0	0	0	4	2	0	3	0	0	2	0	2	0	4	0	2	4	0	0	8	3	3	5	4	4	0	0	0	0	2	2	0
614	Kalamavirales	0	0	2	0	5	0	3	0	2	0	0	3	2	0	0	0	0	0	0	4	2	0	3	0	0	2	0	2	0	4	0	2	4	0	0	8	3	3	5	4	4	0	0	0	0	2	2	0
615	Tectiviridae	0	0	2	0	5	0	3	0	2	0	0	3	2	0	0	0	0	0	0	4	2	0	3	0	0	2	0	2	0	4	0	2	4	0	0	8	3	3	5	4	4	0	0	0	0	2	2	0
616	Alphatectivirus	0	0	2	0	4	0	3	0	2	0	0	3	2	0	0	0	0	0	0	4	2	0	3	0	0	2	0	2	0	4	0	2	4	0	0	8	3	3	5	4	4	0	0	0	0	2	2	0
617	Pseudomonas virus PRD1	0	0	2	0	4	0	3	0	2	0	0	3	2	0	0	0	0	0	0	4	2	0	3	0	0	2	0	2	0	4	0	2	4	0	0	8	3	3	5	4	4	0	0	0	0	2	2	0
618	Rowavirales	0	2	0	2	0	0	0	0	2	6	0	4	0	0	0	0	0	0	0	0	0	0	0	0	0	0	0	0	0	0	0	0	0	0	0	0	0	0	0	0	0	0	0	0	0	0	0	0
619	Adenoviridae	0	2	0	2	0	0	0	0	2	6	0	4	0	0	0	0	0	0	0	0	0	0	0	0	0	0	0	0	0	0	0	0	0	0	0	0	0	0	0	0	0	0	0	0	0	0	0	0
620	Mastadenovirus	0	2	0	2	0	0	0	0	2	6	0	4	0	0	0	0	0	0	0	0	0	0	0	0	0	0	0	0	0	0	0	0	0	0	0	0	0	0	0	0	0	0	0	0	0	0	0	0
621	Human mastadenovirus C	0	2	0	2	0	0	0	0	0	5	0	4	0	0	0	0	0	0	0	0	0	0	0	0	0	0	0	0	0	0	0	0	0	0	0	0	0	0	0	0	0	0	0	0	0	0	0	0
622	unclassified entries	0	0	0	0	0	0	0	0	0	2	0	0	0	0	0	0	0	0	0	2	0	0	2	0	0	0	0	0	0	0	0	2	0	0	0	11	0	4	0	0	4	0	0	0	0	0	0	2
623	other entries	0	13	0	10	5	0	0	3	4	9	6	4	0	6	2	0	2	9	288	1003	203	595	110	26	194	9	389	109	36	145	11	46	49	32	68	259	0	100	22	0	2	0	0	0	4	14	8	42
[truncated: 52 more columns]

## Sheet: Plasma 已排序 n=100
		PLSMA_1	PLSMA_2	PLSMA_3	PLSMA_4	PLSMA_5	PLSMA_6	PLSMA_7	PLSMA_8	PLSMA_9	PLSMA_10	PLSMA_11	PLSMA_12	PLSMA_13	PLSMA_14	PLSMA_15	PLSMA_16	PLSMA_17	PLSMA_18	PLSMA_19	PLSMA_20	PLSMA_21	PLSMA_22	PLSMA_23	PLSMA_24	PLSMA_25	PLSMA_26	PLSMA_27	PLSMA_28	PLSMA_29	PLSMA_30	PLSMA_31	PLSMA_32	PLSMA_33	PLSMA_34	PLSMA_35	PLSMA_36	PLSMA_37	PLSMA_38	PLSMA_39	PLSMA_40	PLSMA_41	PLSMA_42	PLSMA_43	PLSMA_44	PLSMA_45	PLSMA_46	PLSMA_47	PLSMA_48
1	NCBI	16820	25879	15362	38894	9191	49547	36683	28466	31214	21523	42934	38732	22799	28614	24524	4189	16602	29654	23955	18160	20940	129053	50336	42363	9040	10371	12872	11608	12308	13159	19039	34148	10589	19148	20954	19175	25883	25722	25512	22735	12300	33175	9244	29939	28484	49470	48009	40322
2	cellular organisms	5414	5148	3975	5398	2638	8331	5282	3860	5229	8930	16903	19059	11058	14787	10515	1671	6741	9052	7054	2298	2100	2477	39557	33969	2778	1304	2697	2647	2672	2833	5525	2893	1517	2644	2103	4626	8002	3927	6086	7675	6292	6239	2940	5357	4538	1710	1778	3388
3	Viruses	7991	14605	7893	24662	4632	31072	27183	18492	19098	10110	22047	14690	9325	11352	11612	1774	8146	15471	12269	11230	14329	118597	7759	5965	4585	7075	7571	6577	6771	7497	9701	23134	6774	12846	14445	10383	12618	16187	15055	11623	4514	18543	4628	21198	17740	35368	35171	26838
4	Ampullaviridae	18	0	0	0	0	0	0	0	0	0	0	0	13	0	0	0	0	0	0	0	0	0	0	0	10	0	0	0	0	0	0	0	0	0	0	0	0	0	0	4	0	0	0	0	0	5	0	0
5	Ampullavirus	18	0	0	0	0	0	0	0	0	0	0	0	13	0	0	0	0	0	0	0	0	0	0	0	10	0	0	0	0	0	0	0	0	0	0	0	0	0	0	4	0	0	0	0	0	5	0	0
6	Acidianus bottle-shaped virus	18	0	0	0	0	0	0	0	0	0	0	0	13	0	0	0	0	0	0	0	0	0	0	0	10	0	0	0	0	0	0	0	0	0	0	0	0	0	0	4	0	0	0	0	0	5	0	0
7	Anelloviridae	7602	14146	7514	23554	4337	27399	10201	17341	16353	3474	10865	6181	2502	2602	4657	766	2172	10951	8873	10452	13552	13806	4534	3666	4163	6786	7097	6085	6403	7099	8877	22428	6451	12410	13938	10086	12311	15036	14729	10043	3359	17218	4396	8391	15736	34347	34303	26245
8	Alphatorquevirus	132	259	154	450	122	489	206	488	419	105	378	223	103	139	149	15	59	401	228	211	266	313	99	104	44	187	174	143	253	149	175	392	100	285	417	321	289	238	300	278	84	483	64	194	326	1097	1330	551
9	Torque teno virus 1	0	0	0	8	3	25	3	10	27	62	127	69	64	80	51	3	20	28	24	9	3	0	13	7	0	0	0	0	0	0	0	0	0	0	0	0	0	0	0	9	7	6	0	0	11	0	0	0
10	Torque teno virus 10	55	38	8	157	8	19	34	109	95	0	46	30	5	9	17	0	6	189	33	33	55	10	24	19	5	24	0	29	56	12	15	72	14	40	50	28	38	82	81	55	4	87	11	26	58	410	932	49
11	Torque teno virus 11	9	9	3	9	2	6	10	83	7	3	15	8	3	3	8	0	2	78	23	8	2	0	2	0	0	7	3	6	3	5	4	12	3	11	5	19	19	11	3	5	0	12	0	12	21	82	24	7
12	Torque teno virus 12	5	28	6	18	3	8	7	0	5	0	58	7	2	0	6	2	0	6	4	10	15	3	0	0	2	4	0	2	0	0	6	7	2	5	3	18	9	16	10	5	0	10	2	2	28	14	10	21
13	Torque teno virus 13	10	26	15	14	10	30	4	4	22	11	6	11	0	0	3	0	0	6	16	3	17	32	2	10	5	3	3	0	8	12	8	15	2	19	11	11	27	13	7	8	5	46	4	4	23	27	9	52
14	Torque teno virus 14	0	0	0	4	0	0	0	0	3	0	2	0	0	0	0	0	0	0	0	3	3	0	0	0	0	0	0	0	0	0	0	3	0	0	0	0	5	0	0	2	2	4	0	0	5	0	4	2
15	Torque teno virus 15	0	0	0	0	0	0	0	0	0	0	0	0	0	0	0	0	0	0	0	0	0	0	0	0	0	0	0	0	0	0	0	0	0	0	0	0	0	0	0	0	0	0	0	0	0	0	0	0
16	Torque teno virus 16	5	2	6	29	7	20	12	30	2	0	9	7	11	6	16	0	4	3	6	11	31	66	24	3	8	7	6	11	8	0	5	23	0	7	27	10	6	11	5	7	0	6	6	4	2	52	38	10
17	Torque teno virus 19	2	0	0	0	0	4	0	0	0	0	0	0	0	0	0	0	0	0	0	0	0	0	0	0	0	0	0	0	0	0	0	0	0	0	0	0	0	0	2	0	0	0	0	0	0	2	0	2
18	Torque teno virus 2	0	0	0	9	0	4	0	0	0	0	0	4	0	2	0	0	0	0	0	0	0	5	0	0	0	2	0	0	0	0	0	0	0	2	0	0	0	0	0	0	0	2	0	0	0	3	0	0
19	Torque teno virus 20	21	10	35	35	37	96	68	115	130	5	36	15	6	19	9	0	8	24	23	51	78	62	16	28	8	67	39	21	66	6	49	51	17	52	113	63	67	41	29	86	16	29	17	60	19	90	40	131
20	Torque teno virus 21	0	0	0	0	0	0	0	0	0	0	0	0	0	0	0	0	0	0	0	0	0	0	0	0	0	0	0	0	0	0	0	0	0	0	0	0	0	0	0	0	0	0	0	0	0	0	0	0
21	Torque teno virus 23	0	0	0	0	0	2	0	0	3	0	0	0	0	0	0	0	0	0	3	3	0	2	0	0	0	0	0	2	0	0	0	2	0	0	0	0	2	0	2	0	0	2	0	0	0	0	0	0
22	Torque teno virus 24	11	53	19	26	2	81	12	44	45	17	3	28	0	7	4	4	0	14	37	11	16	73	2	9	5	13	49	16	46	11	14	77	32	23	30	95	67	15	71	16	18	87	5	31	29	65	27	89
23	Torque teno virus 25	0	0	0	0	0	0	0	0	0	0	0	0	0	0	0	0	0	0	0	0	0	0	0	0	0	0	0	0	0	0	0	0	0	0	0	0	0	0	0	0	0	2	0	0	0	0	0	0
24	Torque teno virus 26	0	0	0	0	0	0	0	0	0	0	0	0	0	0	0	0	0	0	2	0	0	0	0	0	0	0	0	0	0	0	0	0	0	0	0	0	0	0	0	0	0	0	0	0	0	0	0	0
25	Torque teno virus 27	0	4	0	4	3	6	0	0	2	0	2	0	2	0	3	0	2	0	0	0	0	9	0	0	2	0	0	0	0	0	2	11	0	14	0	0	0	0	2	4	0	0	0	2	0	4	2	5
26	Torque teno virus 28	0	0	0	4	0	3	0	0	2	0	2	0	0	0	0	0	0	0	2	2	0	0	0	0	0	0	0	0	0	0	2	4	0	2	3	3	0	5	2	0	0	0	0	0	2	3	0	3
27	Torque teno virus 29	0	21	0	7	0	3	0	2	2	0	0	0	0	0	2	0	0	0	0	4	0	0	0	0	0	0	4	0	0	0	0	15	0	19	0	2	3	0	0	5	0	5	2	2	0	8	0	18
28	Torque teno virus 3	0	21	28	45	25	119	24	48	39	0	21	21	0	3	13	0	9	38	23	22	17	4	10	9	4	12	20	39	8	46	22	22	9	8	13	37	27	10	6	28	13	21	6	16	46	183	98	67
29	Torque teno virus 4	0	0	0	0	0	0	0	0	0	0	0	2	0	0	0	0	0	0	0	0	0	0	0	0	0	0	0	0	0	0	0	0	0	0	0	0	0	0	0	0	0	0	0	0	0	0	3	0
30	Torque teno virus 5	6	31	29	60	17	23	19	23	25	0	38	12	3	8	14	2	6	9	24	35	20	39	2	10	4	40	46	10	46	49	37	50	16	76	150	24	7	26	67	33	11	143	7	23	75	108	95	78
31	Torque teno virus 7	0	0	0	4	0	19	2	0	4	0	0	0	0	0	0	0	0	0	0	0	3	0	0	0	0	2	0	0	2	0	0	8	0	0	0	0	4	2	7	0	0	0	0	2	0	4	2	0
32	Torque teno virus 8	0	8	2	0	0	12	3	3	0	0	6	0	0	0	0	0	0	0	4	0	0	0	0	0	0	0	0	0	2	0	0	6	0	3	0	0	0	0	0	6	3	9	0	0	3	15	17	2
33	Betatorquevirus	252	527	329	3191	87	1865	485	3628	661	169	407	493	220	151	251	26	133	888	683	287	564	247	779	143	236	662	598	258	279	373	584	1816	826	657	751	460	511	998	685	1012	237	365	164	805	619	3844	1518	941
34	Torque teno mini virus 1	2	5	3	23	0	21	0	15	2	0	0	0	2	0	0	0	0	6	11	0	2	0	6	0	2	2	2	0	3	2	4	18	14	4	0	7	2	8	3	8	0	0	3	3	4	26	5	9
35	Torque teno mini virus 2	8	6	18	86	4	74	17	128	8	5	2	9	9	9	16	2	7	53	24	29	22	12	22	21	28	22	8	13	16	26	28	63	22	48	83	44	48	96	12	45	14	36	28	35	36	127	47	47
36	Torque teno mini virus 3	6	15	4	29	0	29	3	23	21	17	0	0	4	0	10	0	0	7	30	0	33	40	5	4	2	4	0	3	0	3	6	21	2	4	21	3	6	52	10	13	3	2	11	21	6	84	27	26
37	Torque teno mini virus 4	2	2	6	47	0	22	14	11	16	2	7	7	5	0	0	0	4	16	11	5	4	5	6	4	7	8	11	8	4	4	8	21	3	8	13	5	11	23	6	15	0	6	2	6	3	38	10	15
38	Torque teno mini virus 5	0	0	0	0	0	4	3	208	0	0	12	6	0	0	0	0	0	0	0	0	2	0	15	0	0	0	0	0	0	0	0	2	5	2	0	0	0	3	5	2	0	0	0	0	2	3	0	5
39	Torque teno mini virus 6	0	0	8	34	0	13	35	18	21	0	4	2	3	0	2	0	3	3	6	2	24	0	4	0	0	3	3	4	3	5	0	11	0	2	8	2	3	8	2	5	0	4	0	5	2	22	29	9
40	Torque teno mini virus 7	0	5	0	67	2	15	0	14	25	7	8	2	6	0	0	0	4	20	24	9	14	4	4	0	4	19	6	15	3	3	10	22	2	24	0	2	9	26	0	21	0	24	2	9	2	72	24	4
41	Torque teno mini virus 8	0	5	2	15	2	0	2	7	3	0	0	0	0	0	2	0	0	6	0	2	0	0	0	0	0	2	0	0	2	0	3	5	0	0	0	0	2	2	0	2	0	2	9	3	0	23	0	9
42	Torque teno mini virus 9	13	14	8	84	3	20	3	4	12	0	2	2	3	0	0	0	2	2	0	2	4	0	2	0	0	20	0	2	0	0	4	49	4	9	3	5	31	13	0	8	3	4	5	12	3	9	5	18
43	unclassified Betatorquevirus	119	189	140	1534	30	730	184	1293	352	42	196	269	109	77	114	17	46	391	328	130	323	91	325	62	95	272	338	115	127	132	256	703	332	287	367	228	223	430	302	463	122	153	50	374	325	1782	719	410
44	TTV-like mini virus	119	189	140	1534	30	730	184	1293	352	42	196	269	109	77	114	17	46	391	328	130	323	91	325	62	95	272	338	115	127	132	256	703	332	287	367	228	223	430	302	463	122	153	50	374	325	1782	719	410
45	environmental samples <viruses,family Anelloviridae>	3	9	3	9	0	14	6	15	6	0	2	4	2	0	5	0	0	7	2	3	12	7	4	2	3	4	0	4	0	6	7	7	0	17	11	3	3	9	8	6	3	10	0	5	23	27	21	7
46	uncultured Anellovirus	3	9	3	9	0	14	6	15	6	0	2	4	2	0	5	0	0	7	2	3	12	7	4	2	3	4	0	4	0	6	7	7	0	17	11	3	3	9	8	6	3	10	0	5	23	27	21	7
47	Gammatorquevirus	0	0	4	21	0	10	11	24	26	2	0	0	8	4	0	0	0	13	4	5	5	0	3	3	9	0	4	0	0	2	2	4	0	0	8	14	5	6	6	0	0	7	0	3	5	18	22	15
48	Torque teno midi virus 1	0	0	0	8	0	8	7	23	17	0	0	0	0	3	0	0	0	9	4	2	5	0	3	2	9	0	3	0	0	2	2	3	0	0	4	2	3	4	5	0	0	4	0	0	0	7	14	10
49	Torque teno midi virus 2	0	0	3	13	0	2	4	0	9	0	0	0	7	0	0	0	0	4	0	3	0	0	0	0	0	0	0	0	0	0	0	0	0	0	4	12	2	2	0	0	0	3	0	2	4	11	8	5
52	Iotatorquevirus	0	0	0	5	0	0	0	0	0	0	0	0	0	0	0	0	0	0	0	0	0	3	0	0	0	0	0	0	0	0	0	2	0	0	0	0	0	0	0	2	0	6	0	0	0	4	0	0
53	unclassified Iotatorquevirus	0	0	0	5	0	0	0	0	0	0	0	0	0	0	0	0	0	0	0	0	0	3	0	0	0	0	0	0	0	0	0	2	0	0	0	0	0	0	0	2	0	6	0	0	0	4	0	0
54	Torque teno sus virus	0	0	0	5	0	0	0	0	0	0	0	0	0	0	0	0	0	0	0	0	0	3	0	0	0	0	0	0	0	0	0	2	0	0	0	0	0	0	0	2	0	0	0	0	0	4	0	0
55	unclassified Anelloviridae	2870	4766	2631	7972	1518	8915	4076	5264	6323	1211	3309	1717	1036	982	1521	246	721	4123	2743	4113	5621	5254	1344	1232	1549	2094	2096	2127	1876	2761	3181	6905	1996	3684	4780	3018	3808	5177	4179	3008	1061	6046	1592	2717	6134	11437	13759	8798
56	Mosquito VEM Anellovirus SDBVL B	0	0	0	0	0	0	0	0	0	0	0	0	0	0	0	0	3	0	0	0	0	0	0	0	0	0	0	0	0	0	0	0	0	0	0	0	0	0	0	0	0	0	0	0	0	0	0	0
57	SEN virus	67	242	96	158	41	246	56	84	97	32	118	21	24	20	50	7	11	41	150	168	82	226	26	23	17	40	42	28	59	45	59	191	45	58	104	93	81	96	80	52	14	81	41	54	215	391	231	137
58	Small anellovirus	41	16	27	201	5	102	87	128	125	25	14	5	24	16	20	3	0	100	20	23	58	11	27	15	48	14	62	41	10	13	44	60	23	10	84	29	16	46	37	17	8	66	14	20	41	119	280	102
59	Torque teno midi virus	415	174	234	1406	76	1037	855	924	1564	181	126	73	276	226	197	30	68	993	199	350	897	271	246	181	329	263	398	302	81	189	527	489	260	275	480	305	350	740	252	354	79	1073	226	496	476	1706	2956	970
60	Torque teno virus	1816	3600	1696	4746	1118	5357	2309	2959	3043	763	2487	1419	484	464	994	170	515	2107	1852	2984	3689	3366	784	820	784	1475	1146	1350	1411	2059	1877	4842	1032	2914	3340	1816	2735	3350	3202	2021	850	4154	1050	1650	4234	7267	7193	6287
61	Zetatorquevirus	0	0	0	0	0	0	0	0	0	0	0	0	0	0	0	0	0	0	0	0	0	0	0	0	0	0	0	0	0	0	0	0	0	0	0	0	0	0	0	0	0	0	0	0	0	0	0	0
62	Torque teno douroucouli virus	0	0	0	0	0	0	0	0	0	0	0	0	0	0	0	0	0	0	0	0	0	0	0	0	0	0	0	0	0	0	0	0	0	0	0	0	0	0	0	0	0	0	0	0	0	0	0	0
63	Baculoviridae	0	0	0	0	0	0	3	0	0	0	0	3	0	0	0	0	24	0	3	2	0	0	0	3	0	0	0	0	0	0	0	0	0	0	0	0	0	0	0	0	0	0	0	0	0	0	0	0
64	Alphabaculovirus	0	0	0	0	0	0	3	0	0	0	0	3	0	0	0	0	0	0	0	0	0	0	0	0	0	0	0	0	0	0	0	0	0	0	0	0	0	0	0	0	0	0	0	0	0	0	0	0
65	Autographa californica multiple nucleopolyhedrovirus	0	0	0	0	0	0	0	0	0	0	0	2	0	0	0	0	0	0	0	0	0	0	0	0	0	0	0	0	0	0	0	0	0	0	0	0	0	0	0	0	0	0	0	0	0	0	0	0
66	Betabaculovirus	0	0	0	0	0	0	0	0	0	0	0	0	0	0	0	0	24	0	3	2	0	0	0	3	0	0	0	0	0	0	0	0	0	0	0	0	0	0	0	0	0	0	0	0	0	0	0	0
67	Spodoptera frugiperda granulovirus	0	0	0	0	0	0	0	0	0	0	0	0	0	0	0	0	2	0	0	0	0	0	0	0	0	0	0	0	0	0	0	0	0	0	0	0	0	0	0	0	0	0	0	0	0	0	0	0
68	Duplodnaviria	112	239	141	333	151	2950	341	656	2124	6140	10397	7860	6036	7797	6161	868	2378	3631	2695	418	362	261	2712	1954	139	61	169	98	112	145	327	134	74	114	131	36	44	11	50	1159	796	761	59	64	1220	53	59	84
69	Heunggongvirae	112	239	141	333	151	2950	341	656	2124	6140	10397	7860	6036	7797	6161	868	2378	3631	2695	418	362	261	2712	1954	139	61	169	98	112	145	327	134	74	114	131	36	44	11	50	1159	796	761	59	64	1220	53	59	84
70	Peploviricota	15	12	37	72	98	2755	180	489	1903	6074	10273	7457	5709	7412	5905	847	2126	3334	2415	334	276	176	1229	798	3	2	2	0	0	6	4	0	0	0	4	2	0	0	2	1098	738	727	25	5	1163	7	13	2
71	Herviviricetes	15	12	37	72	98	2755	180	489	1903	6074	10273	7457	5709	7412	5905	847	2126	3334	2415	334	276	176	1229	798	3	2	2	0	0	6	4	0	0	0	4	2	0	0	2	1098	738	727	25	5	1163	7	13	2
72	Herpesvirales	15	12	37	72	98	2755	180	489	1903	6074	10273	7457	5709	7412	5905	847	2126	3334	2415	334	276	176	1229	798	3	2	2	0	0	6	4	0	0	0	4	2	0	0	2	1098	738	727	25	5	1163	7	13	2
73	Herpesviridae	15	12	37	72	98	2755	180	489	1903	6074	10273	7457	5709	7412	5905	847	2126	3334	2415	334	276	176	1229	797	3	2	2	0	0	6	4	0	0	0	4	2	0	0	2	1098	738	727	25	5	1163	7	13	2
74	Alphaherpesvirinae	2	0	6	0	0	3	2	11	2	4	0	5	0	0	0	0	3	2	0	0	0	0	0	0	0	0	0	0	0	2	0	0	0	0	0	0	0	0	0	0	0	0	0	0	0	0	0	0
75	Simplexvirus	2	0	6	0	0	3	2	11	2	4	0	5	0	0	0	0	3	2	0	0	0	0	0	0	0	0	0	0	0	0	0	0	0	0	0	0	0	0	0	0	0	0	0	0	0	0	0	0
76	Human alphaherpesvirus 1	2	0	5	0	0	2	2	10	2	4	0	5	0	0	0	0	3	2	0	0	0	0	0	0	0	0	0	0	0	0	0	0	0	0	0	0	0	0	0	0	0	0	0	0	0	0	0	0
77	Betaherpesvirinae	11	10	24	68	95	2708	165	453	1862	5953	10070	7319	5621	7273	5792	821	2062	3273	2374	327	269	175	1214	785	3	2	0	0	0	4	4	0	0	0	4	2	0	0	2	1079	721	718	25	5	1140	7	13	2
78	Caviid betaherpesvirus 2	0	0	0	0	0	0	0	0	0	0	0	0	0	0	0	0	0	2	0	0	0	0	0	0	0	0	0	0	0	0	0	0	0	0	0	0	0	0	0	0	0	0	0	0	0	0	0	0
79	Cytomegalovirus	3	3	9	3	2	20	41	90	13	50	42	90	22	28	25	57	46	16	6	2	3	0	6	6	3	0	0	0	0	2	0	0	0	0	2	2	0	0	2	43	10	6	25	4	102	7	13	2
80	Human betaherpesvirus 5	3	3	9	2	2	15	41	90	6	25	16	63	3	9	8	52	40	7	2	0	2	0	3	5	3	0	0	0	0	2	0	0	0	0	2	2	0	0	2	40	9	0	25	4	97	7	13	2
81	Panine betaherpesvirus 2	0	0	0	0	0	0	0	0	0	0	0	0	0	0	0	0	0	0	0	0	0	0	0	0	0	0	0	0	0	0	0	0	0	0	0	0	0	0	0	0	0	0	0	0	0	0	0	0
82	unclassified Cytomegalovirus	0	0	0	0	0	4	0	0	6	19	23	24	18	16	17	4	2	5	4	0	0	0	3	0	0	0	0	0	0	0	0	0	0	0	0	0	0	0	0	3	0	5	0	0	4	0	0	0
83	Apodemus flavicollis cytomegalovirus 2	0	0	0	0	0	2	0	0	0	4	2	6	5	0	6	0	0	0	0	0	0	0	0	0	0	0	0	0	0	0	0	0	0	0	0	0	0	0	0	0	0	0	0	0	0	0	0	0
85	Mus musculus cytomegalovirus 2	0	0	0	0	0	0	0	0	0	0	6	5	4	5	5	0	0	0	2	0	0	0	0	0	0	0	0	0	0	0	0	0	0	0	0	0	0	0	0	2	0	0	0	0	0	0	0	0
86	Rattus exulans cytomegalovirus 1	0	0	0	0	0	0	0	0	0	3	0	3	3	0	0	0	0	2	0	0	0	0	0	0	0	0	0	0	0	0	0	0	0	0	0	0	0	0	0	0	0	0	0	0	0	0	0	0
87	Muromegalovirus	5	7	11	57	79	2277	102	311	1596	5001	8551	6176	4763	6175	4861	661	1696	2734	2022	271	221	143	1013	673	0	0	0	0	0	2	0	0	0	0	2	0	0	0	0	891	602	603	0	0	888	0	0	0
88	Murid betaherpesvirus 1	2	3	6	15	41	1068	48	144	699	2288	3880	2810	2205	2841	2290	311	788	1278	950	130	105	63	457	325	0	0	0	0	0	0	0	0	0	0	0	0	0	0	0	437	287	302	0	0	428	0	0	0
89	Murid betaherpesvirus 2	0	0	2	12	5	216	14	34	167	493	827	571	468	587	469	54	181	245	205	17	13	16	112	68	0	0	0	0	0	0	0	0	0	0	0	0	0	0	0	78	44	47	0	0	102	0	0	0
91	Roseolovirus	0	0	4	0	0	3	3	0	0	5	4	0	2	5	2	0	0	2	0	0	0	0	0	0	0	0	0	0	0	0	2	0	0	0	0	0	0	0	0	0	0	0	0	0	0	0	0	0
92	Human betaherpesvirus 6A	0	0	0	0	0	0	0	0	0	0	0	0	2	0	0	0	0	0	0	0	0	0	0	0	0	0	0	0	0	0	0	0	0	0	0	0	0	0	0	0	0	0	0	0	0	0	0	0
93	Human betaherpesvirus 7	0	0	0	0	0	2	0	0	0	2	0	0	0	0	0	0	0	0	0	0	0	0	0	0	0	0	0	0	0	0	0	0	0	0	0	0	0	0	0	0	0	0	0	0	0	0	0	0
94	unclassified Roseolovirus	0	0	0	0	0	0	0	0	0	0	2	0	0	3	0	0	0	0	0	0	0	0	0	0	0	0	0	0	0	0	0	0	0	0	0	0	0	0	0	0	0	0	0	0	0	0	0	0
95	Human betaherpesvirus 6	0	0	0	0	0	0	0	0	0	0	2	0	0	3	0	0	0	0	0	0	0	0	0	0	0	0	0	0	0	0	0	0	0	0	0	0	0	0	0	0	0	0	0	0	0	0	0	0
96	Tupaiid betaherpesvirus 1	0	0	0	0	0	0	0	0	0	0	7	2	0	3	0	0	0	3	0	0	0	0	0	0	0	0	0	0	0	0	0	0	0	0	0	0	0	0	0	0	0	0	0	0	0	0	0	0
97	unclassified Betaherpesvirinae	0	0	0	0	0	0	0	0	0	2	0	0	0	3	0	0	0	0	0	0	0	0	0	0	0	0	0	0	0	0	0	0	0	0	0	0	0	0	0	0	0	0	0	0	0	0	0	0
98	Bat betaherpesvirus B7D8	0	0	0	0	0	0	0	0	0	2	0	0	0	3	0	0	0	0	0	0	0	0	0	0	0	0	0	0	0	0	0	0	0	0	0	0	0	0	0	0	0	0	0	0	0	0	0	0
99	Gammaherpesvirinae	2	0	7	2	0	20	12	23	13	37	72	62	29	54	39	12	42	24	10	4	5	0	4	6	0	0	0	0	0	0	0	0	0	0	0	0	0	0	0	7	7	3	0	0	15	0	0	0
100	Lymphocryptovirus	0	0	7	0	0	5	12	21	4	6	5	25	2	4	3	2	9	5	0	2	0	0	0	0	0	0	0	0	0	0	0	0	0	0	0	0	0	0	0	0	0	0	0	0	0	0	0	0
101	Human gammaherpesvirus 4	0	0	7	0	0	5	12	21	4	4	4	23	0	0	2	0	5	3	0	0	0	0	0	0	0	0	0	0	0	0	0	0	0	0	0	0	0	0	0	0	0	0	0	0	0	0	0	0
105	Macavirus	0	0	0	0	0	2	0	0	0	0	2	3	0	4	0	3	2	0	0	0	2	0	0	2	0	0	0	0	0	0	0	0	0	0	0	0	0	0	0	0	0	0	0	0	2	0	0	0
106	Suid gammaherpesvirus 4	0	0	0	0	0	0	0	0	0	0	0	2	0	0	0	2	0	0	0	0	0	0	0	0	0	0	0	0	0	0	0	0	0	0	0	0	0	0	0	0	0	0	0	0	0	0	0	0
107	Percavirus	0	0	0	0	0	0	0	0	0	0	0	0	0	0	0	0	0	0	0	0	0	0	0	0	0	0	0	0	0	0	0	0	0	0	0	0	0	0	0	0	0	0	0	0	0	0	0	0
109	Equid gammaherpesvirus 5	0	0	0	0	0	0	0	0	0	0	0	0	0	0	0	0	0	0	0	0	0	0	0	0	0	0	0	0	0	0	0	0	0	0	0	0	0	0	0	0	0	0	0	0	0	0	0	0
110	Rhadinovirus	0	0	0	0	0	6	0	0	5	11	37	18	15	20	20	2	13	6	5	0	0	0	2	3	0	0	0	0	0	0	0	0	0	0	0	0	0	0	0	5	3	0	0	0	11	0	0	0
111	Ateline gammaherpesvirus 3	0	0	0	0	0	0	0	0	0	0	0	0	0	0	0	0	0	0	0	0	0	0	0	0	0	0	0	0	0	0	0	0	0	0	0	0	0	0	0	0	0	0	0	0	0	0	0	0
112	Bovine gammaherpesvirus 4	0	0	0	0	0	0	0	0	0	0	3	3	0	0	0	0	0	0	0	0	0	0	0	0	0	0	0	0	0	0	0	0	0	0	0	0	0	0	0	0	0	0	0	0	0	0	0	0
113	Human gammaherpesvirus 8	0	0	0	0	0	3	0	0	2	4	11	5	8	10	6	0	2	2	2	0	0	0	0	0	0	0	0	0	0	0	0	0	0	0	0	0	0	0	0	3	0	0	0	0	3	0	0	0
115	Macacine gammaherpesvirus 5	0	0	0	0	0	0	0	0	0	0	0	0	2	0	0	0	0	0	0	0	0	0	0	0	0	0	0	0	0	0	0	0	0	0	0	0	0	0	0	0	0	0	0	0	0	0	0	0
116	Macacine gammaherpesvirus 8	0	0	0	0	0	0	0	0	0	0	0	0	0	0	0	0	0	0	0	0	0	0	0	0	0	0	0	0	0	0	0	0	0	0	0	0	0	0	0	0	0	0	0	0	0	0	0	0
117	Murid gammaherpesvirus 4	0	0	0	0	0	0	0	0	0	0	0	0	0	0	0	0	0	0	0	0	0	0	0	0	0	0	0	0	0	0	0	0	0	0	0	0	0	0	0	0	0	0	0	0	3	0	0	0
118	Murid gammaherpesvirus 7	0	0	0	0	0	0	0	0	2	0	2	0	0	0	2	0	0	0	0	0	0	0	0	0	0	0	0	0	0	0	0	0	0	0	0	0	0	0	0	0	0	0	0	0	0	0	0	0
119	Saimiriine gammaherpesvirus 2	0	0	0	0	0	0	0	0	0	0	2	0	0	0	2	0	0	0	0	0	0	0	0	0	0	0	0	0	0	0	0	0	0	0	0	0	0	0	0	0	0	0	0	0	0	0	0	0
120	unclassified Rhadinovirus	0	0	0	0	0	0	0	0	0	0	0	2	0	0	0	0	2	0	0	0	0	0	0	0	0	0	0	0	0	0	0	0	0	0	0	0	0	0	0	0	0	0	0	0	0	0	0	0
121	Bandicota savilei rhadinovirus 1	0	0	0	0	0	0	0	0	0	0	0	0	0	0	0	0	2	0	0	0	0	0	0	0	0	0	0	0	0	0	0	0	0	0	0	0	0	0	0	0	0	0	0	0	0	0	0	0
122	Uroviricota	97	227	104	261	53	195	161	167	221	66	124	403	327	385	256	21	252	297	280	84	86	85	1483	1156	136	59	167	98	112	139	323	134	74	114	127	34	44	11	48	61	58	34	34	59	57	46	46	82
123	Caudoviricetes	97	227	104	261	53	195	161	167	221	66	124	403	327	385	256	21	252	297	280	84	86	85	1483	1156	136	59	167	98	112	139	323	134	74	114	127	34	44	11	48	61	58	34	34	59	57	46	46	82
124	Caudovirales	97	227	104	261	53	195	161	167	221	66	124	403	327	385	256	21	252	297	280	84	86	85	1483	1156	136	59	167	98	112	139	323	134	74	114	127	34	44	11	48	61	58	34	34	59	57	46	46	82
125	Autographiviridae	2	2	0	0	0	2	0	0	0	4	6	11	5	14	6	0	5	7	4	0	2	13	1031	877	0	0	2	0	0	0	2	0	0	0	0	0	0	0	0	2	0	0	0	0	0	0	2	0
126	Bifseptvirus	0	0	0	0	0	0	0	0	0	0	0	0	0	0	0	0	0	0	0	0	0	13	865	738	0	0	0	0	0	0	0	0	0	0	0	0	0	0	0	0	0	0	0	0	0	0	0	0
127	Pseudomonas virus Bf7	0	0	0	0	0	0	0	0	0	0	0	0	0	0	0	0	0	0	0	0	0	13	865	738	0	0	0	0	0	0	0	0	0	0	0	0	0	0	0	0	0	0	0	0	0	0	0	0
128	Ermolevavirus	0	0	0	0	0	0	0	0	0	0	0	0	0	0	0	0	0	0	0	0	0	0	69	68	0	0	0	0	0	0	0	0	0	0	0	0	0	0	0	0	0	0	0	0	0	0	0	0
129	Escherichia virus PhiKT	0	0	0	0	0	0	0	0	0	0	0	0	0	0	0	0	0	0	0	0	0	0	69	68	0	0	0	0	0	0	0	0	0	0	0	0	0	0	0	0	0	0	0	0	0	0	0	0
130	Kembevirus	0	0	0	0	0	0	0	0	0	0	0	0	0	2	0	0	0	0	0	0	0	0	0	0	0	0	0	0	0	0	0	0	0	0	0	0	0	0	0	0	0	0	0	0	0	0	0	0
131	Synechococcus virus SCBP2	0	0	0	0	0	0	0	0	0	0	0	0	0	2	0	0	0	0	0	0	0	0	0	0	0	0	0	0	0	0	0	0	0	0	0	0	0	0	0	0	0	0	0	0	0	0	0	0
132	Krylovirinae	0	2	0	0	0	0	0	0	0	0	0	0	0	4	2	0	3	3	0	0	0	0	17	12	0	0	2	0	0	0	0	0	0	0	0	0	0	0	0	0	0	0	0	0	0	0	0	0
133	Phikmvvirus	0	2	0	0	0	0	0	0	0	0	0	0	0	1	0	0	3	1	0	0	0	0	5	3	0	0	2	0	0	0	0	0	0	0	0	0	0	0	0	0	0	0	0	0	0	0	0	0
134	unclassified Phikmvvirus	0	0	0	0	0	0	0	0	0	0	0	0	0	1	0	0	2	0	0	0	0	0	0	2	0	0	0	0	0	0	0	0	0	0	0	0	0	0	0	0	0	0	0	0	0	0	0	0
135	Stubburvirus	0	0	0	0	0	0	0	0	0	0	0	0	0	0	2	0	0	2	0	0	0	0	7	6	0	0	0	0	0	0	0	0	0	0	0	0	0	0	0	0	0	0	0	0	0	0	0	0
136	Pseudomonas virus LKA1	0	0	0	0	0	0	0	0	0	0	0	0	0	0	2	0	0	2	0	0	0	0	7	6	0	0	0	0	0	0	0	0	0	0	0	0	0	0	0	0	0	0	0	0	0	0	0	0
137	Tunggulviirus	0	0	0	0	0	0	0	0	0	0	0	0	0	3	0	0	0	0	0	0	0	0	5	3	0	0	0	0	0	0	0	0	0	0	0	0	0	0	0	0	0	0	0	0	0	0	0	0
138	Pseudomonas virus f2	0	0	0	0	0	0	0	0	0	0	0	0	0	3	0	0	0	0	0	0	0	0	5	3	0	0	0	0	0	0	0	0	0	0	0	0	0	0	0	0	0	0	0	0	0	0	0	0
139	Limelightvirus	0	0	0	0	0	0	0	0	0	0	0	0	0	0	0	0	0	0	0	0	0	0	0	0	0	0	0	0	0	0	0	0	0	0	0	0	0	0	0	0	0	0	0	0	0	0	0	0
140	Pantoea virus Limelight	0	0	0	0	0	0	0	0	0	0	0	0	0	0	0	0	0	0	0	0	0	0	0	0	0	0	0	0	0	0	0	0	0	0	0	0	0	0	0	0	0	0	0	0	0	0	0	0
141	Lirvirus	0	0	0	0	0	0	0	0	0	0	0	0	0	0	0	0	2	0	0	0	0	0	0	0	0	0	0	0	0	0	2	0	0	0	0	0	0	0	0	0	0	0	0	0	0	0	0	0
142	Synechococcus virus SCBP3	0	0	0	0	0	0	0	0	0	0	0	0	0	0	0	0	2	0	0	0	0	0	0	0	0	0	0	0	0	0	2	0	0	0	0	0	0	0	0	0	0	0	0	0	0	0	0	0
143	Okabevirinae	0	0	0	0	0	0	0	0	0	0	0	0	0	0	0	0	0	0	0	0	0	0	2	0	0	0	0	0	0	0	0	0	0	0	0	0	0	0	0	0	0	0	0	0	0	0	0	0
144	Higashivirus	0	0	0	0	0	0	0	0	0	0	0	0	0	0	0	0	0	0	0	0	0	0	2	0	0	0	0	0	0	0	0	0	0	0	0	0	0	0	0	0	0	0	0	0	0	0	0	0
145	Ralstonia virus RSB1	0	0	0	0	0	0	0	0	0	0	0	0	0	0	0	0	0	0	0	0	0	0	2	0	0	0	0	0	0	0	0	0	0	0	0	0	0	0	0	0	0	0	0	0	0	0	0	0
146	Studiervirinae	0	0	0	0	0	0	0	0	0	4	6	11	3	4	2	0	0	4	2	0	0	0	5	0	0	0	0	0	0	0	0	0	0	0	0	0	0	0	0	2	0	0	0	0	0	0	0	0
147	Elunavirus	0	0	0	0	0	0	0	0	0	4	6	11	0	4	0	0	0	3	0	0	0	0	0	0	0	0	0	0	0	0	0	0	0	0	0	0	0	0	0	0	0	0	0	0	0	0	0	0
148	Erwinia virus L1	0	0	0	0	0	0	0	0	0	4	6	11	0	4	0	0	0	3	0	0	0	0	0	0	0	0	0	0	0	0	0	0	0	0	0	0	0	0	0	0	0	0	0	0	0	0	0	0
149	Teseptimavirus	0	0	0	0	0	0	0	0	0	0	0	0	3	0	2	0	0	1	2	0	0	0	2	0	0	0	0	0	0	0	0	0	0	0	0	0	0	0	0	2	0	0	0	0	0	0	0	0
150	Escherichia virus T7	0	0	0	0	0	0	0	0	0	0	0	0	0	0	0	0	0	0	0	0	0	0	0	0	0	0	0	0	0	0	0	0	0	0	0	0	0	0	0	0	0	0	0	0	0	0	0	0
151	unclassified Teseptimavirus	0	0	0	0	0	0	0	0	0	0	0	0	3	0	2	0	0	0	2	0	0	0	0	0	0	0	0	0	0	0	0	0	0	0	0	0	0	0	0	0	0	0	0	0	0	0	0	0
152	Troedvirus	0	0	0	0	0	0	0	0	0	0	0	0	0	0	0	0	0	0	0	0	0	0	3	0	0	0	0	0	0	0	0	0	0	0	0	0	0	0	0	0	0	0	0	0	0	0	0	0
153	Pseudomonas virus Phi15	0	0	0	0	0	0	0	0	0	0	0	0	0	0	0	0	0	0	0	0	0	0	3	0	0	0	0	0	0	0	0	0	0	0	0	0	0	0	0	0	0	0	0	0	0	0	0	0
154	Tiamatvirus	0	0	0	0	0	0	0	0	0	0	0	0	0	2	0	0	0	0	0	0	0	0	0	0	0	0	0	0	0	0	0	0	0	0	0	0	0	0	0	0	0	0	0	0	0	0	0	0
155	Prochlorococcus virus PSSP7	0	0	0	0	0	0	0	0	0	0	0	0	0	2	0	0	0	0	0	0	0	0	0	0	0	0	0	0	0	0	0	0	0	0	0	0	0	0	0	0	0	0	0	0	0	0	0	0
156	Tiilvirus	0	0	0	0	0	0	0	0	0	0	0	0	0	0	0	0	0	0	2	0	0	0	0	0	0	0	0	0	0	0	0	0	0	0	0	0	0	0	0	0	0	0	0	0	0	0	0	0
157	Synechococcus virus P60	0	0	0	0	0	0	0	0	0	0	0	0	0	0	0	0	0	0	2	0	0	0	0	0	0	0	0	0	0	0	0	0	0	0	0	0	0	0	0	0	0	0	0	0	0	0	0	0
158	unclassified Autographiviridae	0	0	0	0	0	0	0	0	0	0	0	0	0	2	2	0	0	0	0	0	0	0	73	59	0	0	0	0	0	0	0	0	0	0	0	0	0	0	0	0	0	0	0	0	0	0	0	0
159	Caulobacter phage Cd1	0	0	0	0	0	0	0	0	0	0	0	0	0	0	0	0	0	0	0	0	0	0	73	59	0	0	0	0	0	0	0	0	0	0	0	0	0	0	0	0	0	0	0	0	0	0	0	0
160	Prochlorococcus phage P-RSP2	0	0	0	0	0	0	0	0	0	0	0	0	0	2	2	0	0	0	0	0	0	0	0	0	0	0	0	0	0	0	0	0	0	0	0	0	0	0	0	0	0	0	0	0	0	0	0	0
161	Voetvirus	0	0	0	0	0	2	0	0	0	0	0	0	2	0	0	0	0	0	0	0	2	0	0	0	0	0	0	0	0	0	0	0	0	0	0	0	0	0	0	0	0	0	0	0	0	0	0	0
162	Synechococcus virus Syn5	0	0	0	0	0	2	0	0	0	0	0	0	2	0	0	0	0	0	0	0	2	0	0	0	0	0	0	0	0	0	0	0	0	0	0	0	0	0	0	0	0	0	0	0	0	0	0	0
163	Waewaevirus	2	0	0	0	0	0	0	0	0	0	0	0	0	0	0	0	0	0	0	0	0	0	0	0	0	0	0	0	0	0	0	0	0	0	0	0	0	0	0	0	0	0	0	0	0	0	0	0
164	Pantoea virus Limezero	2	0	0	0	0	0	0	0	0	0	0	0	0	0	0	0	0	0	0	0	0	0	0	0	0	0	0	0	0	0	0	0	0	0	0	0	0	0	0	0	0	0	0	0	0	0	0	0
165	Demerecviridae	0	0	0	0	0	0	0	0	0	0	0	0	0	0	0	0	0	0	0	0	0	0	0	0	0	2	0	0	0	0	0	0	0	0	0	0	0	0	0	0	0	0	0	0	0	0	0	0
166	Ermolyevavirinae	0	0	0	0	0	0	0	0	0	0	0	0	0	0	0	0	0	0	0	0	0	0	0	0	0	2	0	0	0	0	0	0	0	0	0	0	0	0	0	0	0	0	0	0	0	0	0	0
167	Vipunavirus	0	0	0	0	0	0	0	0	0	0	0	0	0	0	0	0	0	0	0	0	0	0	0	0	0	2	0	0	0	0	0	0	0	0	0	0	0	0	0	0	0	0	0	0	0	0	0	0
168	Vibrio virus pVp1	0	0	0	0	0	0	0	0	0	0	0	0	0	0	0	0	0	0	0	0	0	0	0	0	0	2	0	0	0	0	0	0	0	0	0	0	0	0	0	0	0	0	0	0	0	0	0	0
169	Drexlerviridae	0	0	0	0	0	0	0	3	0	0	0	0	0	0	0	0	0	0	0	0	0	0	0	0	0	0	0	0	0	0	0	0	0	0	0	0	0	0	0	0	0	0	0	0	0	0	0	0
170	Tunavirinae	0	0	0	0	0	0	0	3	0	0	0	0	0	0	0	0	0	0	0	0	0	0	0	0	0	0	0	0	0	0	0	0	0	0	0	0	0	0	0	0	0	0	0	0	0	0	0	0
171	Tunavirus	0	0	0	0	0	0	0	3	0	0	0	0	0	0	0	0	0	0	0	0	0	0	0	0	0	0	0	0	0	0	0	0	0	0	0	0	0	0	0	0	0	0	0	0	0	0	0	0
172	Shigella virus Shfl1	0	0	0	0	0	0	0	3	0	0	0	0	0	0	0	0	0	0	0	0	0	0	0	0	0	0	0	0	0	0	0	0	0	0	0	0	0	0	0	0	0	0	0	0	0	0	0	0
173	environmental samples <viruses,order Caudovirales>	0	0	0	0	0	0	0	0	0	0	0	0	0	2	2	0	0	0	2	0	0	0	0	0	0	0	0	0	0	0	0	0	0	2	0	0	0	0	0	0	0	0	0	0	0	0	0	0
174	uncultured phage MedDCM-OCT-S01-C58	0	0	0	0	0	0	0	0	0	0	0	0	0	2	0	0	0	0	2	0	0	0	0	0	0	0	0	0	0	0	0	0	0	2	0	0	0	0	0	0	0	0	0	0	0	0	0	0
175	uncultured phage MedDCM-OCT-S09-C5	0	0	0	0	0	0	0	0	0	0	0	0	0	0	2	0	0	0	0	0	0	0	0	0	0	0	0	0	0	0	0	0	0	0	0	0	0	0	0	0	0	0	0	0	0	0	0	0
176	Herelleviridae	0	2	0	0	0	0	0	0	0	0	0	0	0	0	2	0	0	2	0	0	0	0	108	71	0	0	0	0	0	0	0	0	0	0	0	0	0	0	0	0	0	0	0	0	0	0	0	0
177	Bastillevirinae	0	0	0	0	0	0	0	0	0	0	0	0	0	0	2	0	0	0	0	0	0	0	0	0	0	0	0	0	0	0	0	0	0	0	0	0	0	0	0	0	0	0	0	0	0	0	0	0
178	Caeruleovirus	0	0	0	0	0	0	0	0	0	0	0	0	0	0	0	0	0	0	0	0	0	0	0	0	0	0	0	0	0	0	0	0	0	0	0	0	0	0	0	0	0	0	0	0	0	0	0	0
179	Bacillus virus Bcp1	0	0	0	0	0	0	0	0	0	0	0	0	0	0	0	0	0	0	0	0	0	0	0	0	0	0	0	0	0	0	0	0	0	0	0	0	0	0	0	0	0	0	0	0	0	0	0	0
180	Tsarbombavirus	0	0	0	0	0	0	0	0	0	0	0	0	0	0	2	0	0	0	0	0	0	0	0	0	0	0	0	0	0	0	0	0	0	0	0	0	0	0	0	0	0	0	0	0	0	0	0	0
181	Bacillus virus BCP78	0	0	0	0	0	0	0	0	0	0	0	0	0	0	2	0	0	0	0	0	0	0	0	0	0	0	0	0	0	0	0	0	0	0	0	0	0	0	0	0	0	0	0	0	0	0	0	0
182	Brochothrix virus A9	0	0	0	0	0	0	0	0	0	0	0	0	0	0	0	0	0	0	0	0	0	0	106	70	0	0	0	0	0	0	0	0	0	0	0	0	0	0	0	0	0	0	0	0	0	0	0	0
183	Spounavirinae	0	2	0	0	0	0	0	0	0	0	0	0	0	0	0	0	0	2	0	0	0	0	2	1	0	0	0	0	0	0	0	0	0	0	0	0	0	0	0	0	0	0	0	0	0	0	0	0
184	Myoviridae	81	206	84	248	39	179	129	145	204	46	103	370	186	222	156	11	121	164	153	56	56	49	145	104	91	28	130	64	77	96	228	103	47	80	98	17	23	7	27	29	30	17	17	37	40	28	31	59
185	Acionnavirus	0	0	0	0	0	0	0	0	2	0	0	0	0	0	2	0	0	0	0	0	0	0	0	0	0	0	0	0	0	0	2	0	0	0	0	0	0	0	0	0	3	0	0	0	0	0	0	0
186	unclassified Acionnavirus	0	0	0	0	0	0	0	0	2	0	0	0	0	0	2	0	0	0	0	0	0	0	0	0	0	0	0	0	0	0	2	0	0	0	0	0	0	0	0	0	3	0	0	0	0	0	0	0
187	Synechococcus phage S-CAM8	0	0	0	0	0	0	0	0	2	0	0	0	0	0	2	0	0	0	0	0	0	0	0	0	0	0	0	0	0	0	2	0	0	0	0	0	0	0	0	0	3	0	0	0	0	0	0	0
188	Alcyoneusvirus	0	0	0	0	0	2	0	0	0	0	0	0	0	0	0	0	0	0	0	0	0	0	0	0	0	0	0	0	0	0	2	4	0	0	0	0	0	0	0	0	0	0	0	0	0	0	0	0
189	Klebsiella virus RaK2	0	0	0	0	0	2	0	0	0	0	0	0	0	0	0	0	0	0	0	0	0	0	0	0	0	0	0	0	0	0	2	4	0	0	0	0	0	0	0	0	0	0	0	0	0	0	0	0
190	Aurunvirus	0	0	0	0	0	0	0	0	0	0	0	0	0	0	0	0	0	0	2	0	0	0	0	0	0	0	0	0	0	0	2	0	0	0	0	0	0	0	0	0	0	0	0	0	0	0	0	0
191	Synechococcus virus STIM5	0	0	0	0	0	0	0	0	0	0	0	0	0	0	0	0	0	0	2	0	0	0	0	0	0	0	0	0	0	0	2	0	0	0	0	0	0	0	0	0	0	0	0	0	0	0	0	0
192	Bacillus virus G	0	2	7	4	0	0	0	0	4	0	0	3	5	6	7	0	4	4	5	3	3	0	0	0	3	0	4	2	0	0	4	5	3	0	2	0	0	0	0	0	0	0	0	0	2	0	2	0
193	Bellamyvirus	0	0	0	0	0	0	0	0	0	0	0	0	0	0	0	0	0	2	0	0	0	0	0	0	0	0	0	0	0	0	0	0	0	0	0	0	0	0	0	0	0	0	0	0	0	0	0	3
194	unclassified Bellamyvirus	0	0	0	0	0	0	0	0	0	0	0	0	0	0	0	0	0	2	0	0	0	0	0	0	0	0	0	0	0	0	0	0	0	0	0	0	0	0	0	0	0	0	0	0	0	0	0	3
195	Synechococcus phage S-SM2	0	0	0	0	0	0	0	0	0	0	0	0	0	0	0	0	0	2	0	0	0	0	0	0	0	0	0	0	0	0	0	0	0	0	0	0	0	0	0	0	0	0	0	0	0	0	0	3
196	Elvirus	72	187	53	218	28	149	115	133	168	22	47	310	26	40	11	0	8	19	16	19	15	3	6	26	31	4	81	27	25	28	95	49	17	36	59	11	12	2	6	8	3	0	0	16	24	8	15	35
197	Pseudomonas virus EL	72	187	53	218	28	149	115	133	168	22	47	310	26	40	11	0	8	19	16	19	15	3	6	26	31	4	81	27	25	28	95	49	17	36	59	11	12	2	6	8	3	0	0	16	24	8	15	35
198	environmental samples <viruses,family Myoviridae>	0	0	0	0	0	0	0	0	0	0	0	0	12	7	11	0	8	9	12	4	0	3	8	5	3	0	3	3	0	4	7	0	0	4	3	0	0	0	0	2	0	0	0	3	5	2	0	4
199	Myoviridae environmental samples	0	0	0	0	0	0	0	0	0	0	0	0	12	7	11	0	8	9	12	4	0	3	8	5	3	0	3	3	0	4	7	0	0	4	3	0	0	0	0	2	0	0	0	3	5	2	0	4
200	Eucampyvirinae	0	0	0	0	0	0	0	0	0	0	0	0	0	2	0	0	0	0	0	0	0	0	0	0	2	0	0	0	0	0	0	0	0	0	0	0	0	0	0	0	0	0	0	0	0	0	0	0
201	Firehammervirus	0	0	0	0	0	0	0	0	0	0	0	0	0	2	0	0	0	0	0	0	0	0	0	0	2	0	0	0	0	0	0	0	0	0	0	0	0	0	0	0	0	0	0	0	0	0	0	0
202	Campylobacter virus CP220	0	0	0	0	0	0	0	0	0	0	0	0	0	2	0	0	0	0	0	0	0	0	0	0	0	0	0	0	0	0	0	0	0	0	0	0	0	0	0	0	0	0	0	0	0	0	0	0
203	Ficleduovirus	0	0	2	0	0	0	0	0	0	0	0	0	7	10	7	0	4	8	8	0	3	0	7	0	3	0	3	0	4	0	2	3	0	0	2	0	0	0	3	0	3	0	2	0	0	0	0	0
204	Flavobacterium virus FCL2	0	0	2	0	0	0	0	0	0	0	0	0	7	10	7	0	4	8	8	0	3	0	7	0	3	0	3	0	4	0	2	3	0	0	2	0	0	0	3	0	3	0	2	0	0	0	0	0
207	Iodovirus	0	0	0	0	0	0	0	0	0	0	0	0	0	2	0	0	0	0	2	0	0	0	0	0	0	0	0	0	0	0	0	0	0	0	0	0	0	0	0	0	0	0	0	0	0	0	0	0
208	Iodobacter virus PLPE	0	0	0	0	0	0	0	0	0	0	0	0	0	2	0	0	0	0	2	0	0	0	0	0	0	0	0	0	0	0	0	0	0	0	0	0	0	0	0	0	0	0	0	0	0	0	0	0
209	Ionavirus	0	0	0	0	0	0	0	0	0	0	0	0	0	0	0	0	0	0	0	0	0	0	0	0	0	0	0	0	0	0	0	0	0	0	0	0	0	0	0	0	0	0	0	0	0	0	0	0
210	Delftia virus PhiW14	0	0	0	0	0	0	0	0	0	0	0	0	0	0	0	0	0	0	0	0	0	0	0	0	0	0	0	0	0	0	0	0	0	0	0	0	0	0	0	0	0	0	0	0	0	0	0	0
211	Llyrvirus	0	0	0	0	0	0	0	0	0	0	0	0	0	0	0	0	2	0	0	2	0	0	0	0	0	0	0	0	0	0	2	0	0	0	0	0	0	0	0	0	0	0	2	0	0	0	0	0
212	Synechococcus virus SSKS1	0	0	0	0	0	0	0	0	0	0	0	0	0	0	0	0	2	0	0	2	0	0	0	0	0	0	0	0	0	0	2	0	0	0	0	0	0	0	0	0	0	0	2	0	0	0	0	0
213	Naesvirus	0	0	0	0	0	4	0	0	9	17	38	12	12	12	11	0	3	5	7	0	0	0	3	0	0	0	0	0	0	0	0	0	0	0	0	0	0	0	2	0	2	0	0	0	2	0	0	0
215	Xanthomonas virus OP2	0	0	0	0	0	4	0	0	9	17	38	12	12	12	11	0	3	5	7	0	0	0	3	0	0	0	0	0	0	0	0	0	0	0	0	0	0	0	0	0	2	0	0	0	2	0	0	0
216	Obolenskvirus	0	0	0	0	0	0	0	0	0	0	0	0	0	2	0	0	0	0	0	0	0	0	41	33	0	0	0	0	0	0	0	0	0	0	0	0	0	0	0	0	0	0	0	0	0	0	0	0
217	Acinetobacter virus AB1	0	0	0	0	0	0	0	0	0	0	0	0	0	0	0	0	0	0	0	0	0	0	6	2	0	0	0	0	0	0	0	0	0	0	0	0	0	0	0	0	0	0	0	0	0	0	0	0
218	Acinetobacter virus AP22	0	0	0	0	0	0	0	0	0	0	0	0	0	2	0	0	0	0	0	0	0	0	35	31	0	0	0	0	0	0	0	0	0	0	0	0	0	0	0	0	0	0	0	0	0	0	0	0
219	Palaemonvirus	0	0	0	0	0	0	0	0	0	0	0	0	0	0	0	0	2	0	0	0	0	0	0	0	0	0	0	0	0	0	0	0	0	0	0	0	0	0	0	0	0	0	0	0	0	0	0	0
220	Prochlorococcus virus PSSM7	0	0	0	0	0	0	0	0	0	0	0	0	0	0	0	0	2	0	0	0	0	0	0	0	0	0	0	0	0	0	0	0	0	0	0	0	0	0	0	0	0	0	0	0	0	0	0	0
221	Pbunavirus	0	0	0	0	0	0	0	0	0	0	0	0	0	0	0	0	0	0	0	0	0	0	0	0	0	0	0	0	0	2	0	0	0	0	0	0	0	0	0	0	0	0	0	0	0	0	0	0
223	Peduovirinae	0	0	0	0	0	0	0	0	0	0	0	0	0	0	0	0	0	0	0	0	0	0	2	0	0	0	0	0	0	0	0	0	0	0	0	0	0	0	0	0	0	0	0	0	0	0	0	0
224	unclassified Peduovirinae	0	0	0	0	0	0	0	0	0	0	0	0	0	0	0	0	0	0	0	0	0	0	2	0	0	0	0	0	0	0	0	0	0	0	0	0	0	0	0	0	0	0	0	0	0	0	0	0
225	Vibrio phage VD1	0	0	0	0	0	0	0	0	0	0	0	0	0	0	0	0	0	0	0	0	0	0	2	0	0	0	0	0	0	0	0	0	0	0	0	0	0	0	0	0	0	0	0	0	0	0	0	0
226	Phikzvirus	5	11	2	12	6	5	4	3	8	0	0	17	12	12	7	0	11	16	13	4	2	2	3	6	7	4	4	4	5	4	17	11	0	6	3	0	0	0	0	0	0	0	0	4	0	0	0	0
227	Pseudomonas virus phiKZ	0	3	0	0	0	2	0	0	0	0	0	5	0	0	0	0	0	0	0	0	0	0	0	0	0	0	0	0	0	0	4	0	0	0	0	0	0	0	0	0	0	0	0	0	0	0	0	0
228	unclassified Phikzvirus	4	4	0	9	5	2	0	0	7	0	0	8	8	7	3	0	5	12	7	2	2	2	3	4	4	3	0	3	2	2	8	6	0	4	2	0	0	0	0	0	0	0	0	3	0	0	0	0
229	Pseudomonas phage 201phi2-1	0	0	0	5	2	0	0	0	0	0	0	3	3	3	2	0	2	6	4	0	0	2	2	2	4	0	0	2	2	0	4	0	0	3	0	0	0	0	0	0	0	0	0	2	0	0	0	0
230	Pseudomonas phage PhiPA3	4	3	0	3	2	0	0	0	5	0	0	3	3	3	0	0	0	3	2	0	0	0	0	0	0	0	0	0	0	0	3	2	0	0	2	0	0	0	0	0	0	0	0	0	0	0	0	0
231	Popoffvirus	0	0	0	0	0	0	0	0	0	0	0	0	0	3	0	0	2	2	2	0	0	0	2	0	0	0	0	2	0	2	0	3	0	0	0	0	0	0	0	0	0	0	0	0	0	0	0	0
232	Aeromonas virus 56	0	0	0	0	0	0	0	0	0	0	0	0	0	3	0	0	2	2	2	0	0	0	2	0	0	0	0	2	0	2	0	3	0	0	0	0	0	0	0	0	0	0	0	0	0	0	0	0
233	Salacisavirus	0	0	0	0	0	0	0	0	0	0	0	0	0	2	0	0	0	0	0	0	0	0	0	0	0	0	0	0	0	0	0	0	0	0	0	0	0	0	0	0	0	0	0	2	0	0	0	0
234	Prochlorococcus virus PSSM2	0	0	0	0	0	0	0	0	0	0	0	0	0	2	0	0	0	0	0	0	0	0	0	0	0	0	0	0	0	0	0	0	0	0	0	0	0	0	0	0	0	0	0	2	0	0	0	0
235	Tevenvirinae	0	0	0	2	0	3	0	0	2	0	0	0	6	5	5	0	3	11	3	2	2	4	6	2	3	0	0	0	5	4	3	0	4	2	0	0	0	0	0	0	0	0	0	0	2	0	0	0
236	Aeromonas virus 65	0	0	0	0	0	3	0	0	0	0	0	0	0	2	2	0	3	5	2	0	0	0	2	0	0	0	0	0	0	0	0	0	0	0	0	0	0	0	0	0	0	0	0	0	0	0	0	0
237	Aeromonas virus Aeh1	0	0	0	0	0	0	0	0	0	0	0	0	0	0	0	0	0	2	0	0	0	0	0	0	0	0	0	0	0	0	0	0	0	0	0	0	0	0	0	0	0	0	0	0	0	0	0	0
238	Tequatrovirus	0	0	0	0	0	0	0	0	0	0	0	0	0	0	0	0	0	0	0	0	0	0	0	0	0	0	0	0	0	0	0	0	0	0	0	0	0	0	0	0	0	0	0	0	0	0	0	0
239	unclassified Tevenvirinae	0	0	0	0	0	0	0	0	2	0	0	0	4	1	2	0	0	3	0	0	0	2	4	2	0	0	0	0	2	3	2	0	3	0	0	0	0	0	0	0	0	0	0	0	2	0	0	0
240	Acinetobacter phage Ac42	0	0	0	0	0	0	0	0	0	0	0	0	0	0	0	0	0	0	0	0	0	0	2	0	0	0	0	0	0	0	0	0	0	0	0	0	0	0	0	0	0	0	0	0	0	0	0	0
241	Tijeunavirus	0	0	0	0	0	0	0	0	0	0	0	0	13	15	17	0	15	23	11	0	3	8	8	3	3	0	5	6	6	11	16	6	4	7	2	2	3	0	4	0	3	2	2	0	0	5	3	2
242	Tetrasphaera virus TJE1	0	0	0	0	0	0	0	0	0	0	0	0	13	15	17	0	15	23	11	0	3	8	8	3	3	0	5	6	6	11	16	6	4	7	2	2	3	0	4	0	3	2	2	0	0	5	3	2
243	unclassified Myoviridae	2	0	18	5	0	7	5	3	5	5	5	8	70	80	63	6	44	53	64	20	23	23	49	23	31	16	22	14	27	33	63	15	15	18	17	0	4	2	6	14	8	5	4	5	4	10	4	8
244	Bacillus phage 0305phi8-36	0	0	0	0	0	0	0	0	0	0	0	0	0	0	0	0	0	0	0	0	0	0	0	0	0	0	0	0	2	0	0	0	0	0	0	0	0	0	0	0	0	0	0	0	0	0	0	0
245	Bdellovibrio phage phi1402	0	0	0	0	0	0	0	0	0	0	0	0	3	6	4	0	3	4	2	0	0	0	2	0	3	0	0	2	2	0	7	0	0	0	0	0	0	0	0	0	0	0	0	0	0	0	0	0
246	Bdellovibrio phage phi1422	0	0	2	0	0	0	0	0	0	0	0	0	30	28	20	0	20	21	33	7	10	12	19	5	10	5	11	6	10	10	33	6	5	7	5	0	2	0	3	6	5	4	2	0	0	3	2	0
247	Burkholderia phage BcepB1A	0	0	0	0	0	0	0	0	0	0	0	0	0	2	5	0	0	0	3	0	0	0	0	0	0	0	0	0	0	0	0	0	0	0	0	0	0	0	0	0	0	0	0	0	0	0	0	0
248	Cellulophaga phage phi3:1	0	0	0	0	0	0	0	0	0	0	0	0	3	0	0	0	0	0	0	0	0	0	0	0	0	0	0	0	0	0	0	0	0	0	0	0	0	0	0	0	0	0	0	0	0	0	0	0
249	Cellulophaga phage phiSM	0	0	0	0	0	0	0	0	0	0	0	0	2	3	0	0	2	2	2	0	3	0	2	0	2	2	0	0	3	0	2	0	0	0	0	0	0	0	0	0	0	0	0	0	0	0	0	0
250	Deep-sea thermophilic phage D6E	0	0	0	0	0	0	0	0	0	0	0	0	0	0	0	0	0	0	0	0	0	0	0	0	0	0	0	0	0	0	0	0	0	0	0	0	0	0	0	0	0	0	0	0	0	0	0	0
251	Haemophilus phage Aaphi23	0	0	0	0	0	0	0	0	0	0	0	0	0	0	0	0	0	0	0	0	0	0	2	0	0	0	0	0	0	0	0	0	0	0	0	0	0	0	0	0	0	0	0	0	0	0	0	0
252	Mycobacterium phage Myrna	0	0	0	0	0	0	0	0	0	0	0	0	0	2	0	0	0	0	0	0	0	0	0	0	0	0	0	0	0	3	3	0	0	0	0	0	0	0	0	0	0	0	0	0	0	2	0	0
253	Pseudomonas phage Lu11	0	0	0	0	0	0	0	0	0	0	0	0	0	0	3	0	0	0	4	0	0	0	0	0	0	0	0	0	0	0	0	0	3	0	0	0	0	0	0	0	0	0	0	0	0	0	0	0
254	Psychrobacter phage pOW20-A	0	0	0	0	0	0	2	0	0	0	0	0	0	0	2	0	0	2	0	0	0	0	2	2	0	0	0	0	0	0	0	0	0	2	0	0	0	0	0	0	0	0	0	0	0	0	0	0
255	Rhodothermus phage RM378	0	0	2	0	0	0	0	0	0	0	0	0	0	0	2	0	0	0	0	3	0	0	0	0	0	0	0	0	0	0	0	0	0	0	0	0	0	0	0	0	0	0	0	0	0	0	0	0
256	Sphingomonas phage PAU	0	0	0	0	0	0	0	0	0	0	0	0	0	7	2	0	0	2	3	0	0	4	0	0	0	0	0	2	0	4	0	0	0	0	0	0	0	0	0	0	0	0	0	0	0	0	0	0
257	Synechococcus phage S-CBM2	0	0	0	0	0	0	0	0	0	0	0	0	0	2	0	0	0	0	3	0	0	0	0	0	0	0	0	2	0	0	0	0	0	0	0	0	0	0	0	0	0	0	0	0	0	0	0	0
258	Synechococcus phage S-CRM01	0	0	0	0	0	0	0	0	0	0	0	2	0	0	3	0	0	4	0	0	0	0	2	2	0	0	0	0	0	0	0	0	2	0	0	0	0	0	0	0	0	0	0	0	0	0	0	0
262	Thermus phage phiYS40	0	0	0	0	0	0	0	0	0	0	0	0	0	0	0	0	0	0	0	0	0	0	0	0	0	0	0	0	0	0	0	0	0	0	0	0	0	0	0	0	0	0	0	0	0	0	0	0
263	Vibrio phage 11895-B1	0	0	0	2	0	0	0	0	0	0	0	0	0	2	2	0	0	0	0	0	0	0	0	0	0	0	0	0	0	0	3	0	0	0	2	0	0	0	0	0	0	0	0	0	0	0	0	0
264	Vibrio phage eugene 12A10	0	0	0	0	0	0	0	0	0	0	0	0	0	0	0	0	0	0	0	0	0	0	0	0	0	0	0	0	0	0	0	0	0	0	0	0	0	0	0	0	0	0	0	0	0	0	0	0
265	Vibrio phage henriette 12B8	0	0	0	0	0	0	0	0	0	0	0	0	0	0	0	0	0	0	0	0	0	0	0	0	0	0	0	0	0	0	0	0	0	0	0	0	0	0	0	0	0	0	0	0	0	0	0	0
266	Vibrio phage ICP1	0	0	0	0	0	0	0	0	0	0	0	0	2	2	0	0	0	0	0	0	0	0	3	0	0	0	0	0	0	0	0	0	0	0	0	0	0	0	0	0	0	0	0	0	0	0	0	0
267	Vibrio phage phi16	0	0	0	0	0	0	0	0	0	3	2	0	9	5	3	0	3	0	0	0	0	2	0	0	0	0	2	0	0	2	2	0	2	0	0	0	0	0	0	0	0	0	0	0	0	0	0	0
268	Vibrio phage PWH3a-P1	0	0	0	0	0	0	0	0	0	0	0	0	0	4	0	0	0	0	2	0	2	0	0	0	0	0	0	0	0	0	0	0	0	0	0	0	0	0	0	0	0	0	0	0	2	0	0	0
269	Vibrio phage VP16C	0	0	0	0	0	0	0	0	0	0	0	0	0	3	0	0	0	0	0	0	0	0	0	0	0	0	0	0	0	0	0	0	0	0	0	0	0	0	0	0	0	0	0	0	0	0	0	0
270	Vibrio phage VP16T	0	0	0	0	0	0	0	0	0	0	0	0	0	0	0	0	0	0	0	0	0	0	0	0	0	0	0	0	0	0	0	0	0	0	0	0	0	0	0	0	0	0	0	0	0	0	0	0
271	Wolbachia phage WO	0	0	0	0	0	0	0	0	0	0	0	0	0	0	0	0	0	2	0	0	0	0	0	0	0	0	0	0	0	0	0	0	0	0	0	0	0	0	0	0	0	0	0	0	0	0	0	0
272	Yersinia phage phiR1-37	0	0	2	0	0	0	0	0	0	0	3	0	0	2	2	0	0	0	0	0	0	0	0	4	0	0	0	0	0	0	0	0	0	0	0	0	0	0	0	0	0	0	0	0	0	0	0	0
273	Vidavervirus	0	0	0	0	0	3	0	0	3	2	12	9	11	12	8	0	12	1	6	0	0	0	5	2	2	0	0	0	0	2	3	0	0	0	2	0	0	0	0	4	5	5	0	0	1	0	0	0
274	Podoviridae	1	1	6	0	9	2	4	2	2	2	2	1	47	43	28	2	33	48	44	11	7	5	62	23	12	9	11	9	14	17	32	18	6	12	8	7	4	0	11	8	9	6	5	8	5	3	2	5
275	environmental samples <viruses,family Podoviridae>	0	0	0	0	0	0	0	0	0	0	0	0	0	0	3	0	2	0	0	0	0	0	0	0	0	0	0	0	0	0	2	0	0	0	0	0	0	0	0	0	0	0	0	0	0	0	0	0
276	uncultured phage MedDCM-OCT-S04-C136	0	0	0	0	0	0	0	0	0	0	0	0	0	0	3	0	2	0	0	0	0	0	0	0	0	0	0	0	0	0	2	0	0	0	0	0	0	0	0	0	0	0	0	0	0	0	0	0
277	uncultured phage MedDCM-OCT-S05-C113	0	0	0	0	0	0	0	0	0	0	0	0	0	0	0	0	0	0	0	0	0	0	0	0	0	0	0	0	0	0	0	0	0	0	0	0	0	0	0	0	0	0	0	0	0	0	0	0
281	Myxoctovirus	0	0	0	0	0	0	0	0	0	0	0	0	0	0	2	0	2	4	4	0	0	0	6	0	3	2	2	3	0	0	0	0	2	0	0	0	0	0	0	0	0	0	0	0	0	0	0	0
282	Myxococcus virus Mx8	0	0	0	0	0	0	0	0	0	0	0	0	0	0	2	0	2	4	4	0	0	0	6	0	3	2	2	3	0	0	0	0	2	0	0	0	0	0	0	0	0	0	0	0	0	0	0	0
283	Perisivirus	0	0	0	0	0	0	0	0	0	0	0	0	4	4	0	0	0	0	0	0	0	0	4	0	0	0	0	0	0	0	5	0	0	0	0	0	0	0	0	0	0	0	0	0	2	0	0	0
284	Brucella virus Tb	0	0	0	0	0	0	0	0	0	0	0	0	2	4	0	0	0	0	0	0	0	0	2	0	0	0	0	0	0	0	4	0	0	0	0	0	0	0	0	0	0	0	0	0	2	0	0	0
285	Phormidium virus WMP4	0	0	0	0	0	0	0	0	0	0	0	0	0	0	0	0	0	0	0	0	0	0	2	0	0	0	0	0	0	0	0	0	0	0	0	0	0	0	0	0	0	0	0	0	0	0	0	0
286	Picovirinae	0	0	0	0	0	0	0	0	0	2	0	0	0	0	0	0	0	0	0	0	0	0	0	0	0	0	0	0	0	0	0	0	0	0	0	0	0	0	0	0	0	0	0	0	0	0	0	0
287	Actinomyces virus Av1	0	0	0	0	0	0	0	0	0	0	0	0	0	0	0	0	0	0	0	0	0	0	0	0	0	0	0	0	0	0	0	0	0	0	0	0	0	0	0	0	0	0	0	0	0	0	0	0
288	Cepunavirus	0	0	0	0	0	0	0	0	0	2	0	0	0	0	0	0	0	0	0	0	0	0	0	0	0	0	0	0	0	0	0	0	0	0	0	0	0	0	0	0	0	0	0	0	0	0	0	0
289	Salasvirus	0	0	0	0	0	0	0	0	0	0	0	0	0	0	0	0	0	0	0	0	0	0	0	0	0	0	0	0	0	0	0	0	0	0	0	0	0	0	0	0	0	0	0	0	0	0	0	0
290	Bacillus virus GA1	0	0	0	0	0	0	0	0	0	0	0	0	0	0	0	0	0	0	0	0	0	0	0	0	0	0	0	0	0	0	0	0	0	0	0	0	0	0	0	0	0	0	0	0	0	0	0	0
291	Sepvirinae	0	0	0	0	2	0	0	0	0	0	0	0	0	0	0	0	0	0	0	0	0	0	0	0	0	0	0	0	0	0	0	0	0	0	0	0	0	0	0	0	0	0	0	0	0	0	0	0
292	Traversvirus	0	0	0	0	2	0	0	0	0	0	0	0	0	0	0	0	0	0	0	0	0	0	0	0	0	0	0	0	0	0	0	0	0	0	0	0	0	0	0	0	0	0	0	0	0	0	0	0
293	Escherichia virus Min27	0	0	0	0	2	0	0	0	0	0	0	0	0	0	0	0	0	0	0	0	0	0	0	0	0	0	0	0	0	0	0	0	0	0	0	0	0	0	0	0	0	0	0	0	0	0	0	0
294	unclassified Podoviridae	0	0	5	0	0	0	3	0	2	0	0	0	37	35	20	0	24	39	33	6	6	3	46	19	9	6	7	3	10	14	20	16	3	12	7	5	4	0	9	7	8	2	4	5	2	2	0	4
295	Clostridium phage phi24R	0	0	0	0	0	0	0	0	0	0	0	0	0	2	0	0	0	0	0	0	0	0	0	0	0	0	0	0	0	0	0	0	0	0	0	0	0	0	0	0	0	0	0	0	0	0	0	0
296	Dunaliella viridis virus SI2	0	0	0	0	0	0	0	0	0	0	0	0	0	0	0	0	0	2	0	0	0	0	0	0	0	0	0	0	0	0	0	0	0	0	0	0	0	0	0	0	0	0	0	0	0	0	0	0
297	EBPR podovirus 1	0	0	2	0	0	0	0	0	0	0	0	0	7	7	6	0	9	8	8	2	3	0	6	0	4	0	0	0	0	2	3	4	2	0	2	0	0	0	0	0	0	0	0	0	0	0	0	0
298	EBPR podovirus 2	0	0	0	0	0	0	0	0	0	0	0	0	0	0	0	0	0	3	3	0	0	0	2	0	0	0	0	0	0	2	2	0	0	0	0	0	0	0	0	0	0	0	0	0	0	0	0	0
299	EBPR podovirus 3	0	0	0	0	0	0	0	0	0	0	0	0	6	4	0	0	2	6	9	0	0	2	0	0	0	0	3	0	2	0	4	0	0	0	0	0	0	0	0	0	0	0	0	0	0	0	0	0
300	Enterobacter phage EcP1	0	0	0	0	0	0	0	0	0	0	0	0	2	0	0	0	0	0	0	0	0	0	3	2	0	0	0	0	0	0	0	0	0	0	0	0	0	0	0	0	0	0	0	0	0	0	0	0
301	Erwinia phage PEp14	0	0	0	0	0	0	0	0	0	0	0	0	0	0	0	0	0	0	0	0	0	0	0	0	0	0	0	0	0	0	0	3	0	0	0	0	0	0	0	0	0	0	0	0	0	0	0	0
302	Erwinia phage vB_EamP-S6	0	0	0	0	0	0	0	0	0	0	0	0	3	0	0	0	0	0	0	0	0	0	11	5	0	0	0	0	0	0	0	0	0	0	0	0	0	0	0	0	0	0	0	0	0	0	0	0
303	Methylophilales phage HIM624-A	0	0	0	0	0	0	0	0	0	0	0	0	5	3	4	0	2	4	3	0	0	0	0	0	0	0	0	0	0	2	4	0	0	2	3	2	0	0	0	0	0	0	0	0	0	0	0	0
304	Pseudoalteromonas phage pYD6-A	0	0	0	0	0	0	0	0	0	0	0	0	0	0	0	0	0	0	0	0	0	0	9	6	0	0	0	0	0	0	0	0	0	0	0	0	0	0	0	0	0	0	0	0	0	0	0	0
305	Pseudomonas phage PA11	0	0	0	0	0	0	0	0	0	0	0	0	5	3	0	0	2	6	2	0	0	0	2	0	0	0	2	0	3	2	2	2	0	3	0	0	0	0	2	0	0	0	0	0	0	0	0	0
306	Salinivibrio phage CW02	0	0	0	0	0	0	0	0	0	0	0	0	0	2	0	0	2	0	0	0	0	0	0	0	0	0	0	0	2	0	0	0	0	0	0	0	0	0	0	0	0	0	0	0	0	0	0	0
307	Salmonella phage 7-11	0	0	0	0	0	0	0	0	0	0	0	0	0	0	0	0	0	0	2	0	0	0	0	0	0	0	0	0	0	0	0	0	0	0	0	0	0	0	0	0	0	0	0	0	0	0	0	0
308	Sulfitobacter phage pCB2047-C	0	0	0	0	0	0	0	0	0	0	0	0	0	0	3	0	2	0	0	0	0	0	0	0	0	0	0	0	0	0	0	0	0	0	0	0	0	0	0	0	0	0	0	0	0	0	0	0
309	Thalassomonas phage BA3	0	0	0	0	0	0	0	0	0	0	0	0	0	0	0	0	0	0	2	0	0	0	0	0	0	0	0	0	0	2	0	0	0	0	0	0	0	0	0	0	0	0	0	0	0	0	0	0
310	Vibrio phage VBP47	0	0	0	0	0	0	0	0	0	0	0	0	0	0	0	0	0	0	0	0	0	0	5	0	0	0	0	0	0	0	0	0	0	0	0	0	0	0	0	0	0	0	0	0	0	0	0	0
311	Vibrio phage VvAW1	0	0	0	0	0	0	0	0	0	0	0	0	2	5	0	0	3	3	0	2	0	0	2	0	2	3	0	0	0	2	0	0	0	0	0	2	3	0	5	6	4	0	0	2	0	0	0	0
312	Vibrio virus VpV262	0	0	0	0	0	0	0	0	0	0	0	0	0	0	0	0	0	0	0	0	0	0	0	0	0	0	0	0	0	0	0	0	0	0	0	0	0	0	0	0	0	0	0	0	0	0	0	0
313	Siphoviridae	11	16	13	12	5	12	28	16	14	14	13	21	84	101	59	7	92	76	73	15	19	16	132	78	31	19	21	25	20	25	59	13	21	18	20	9	17	3	9	21	17	11	11	13	10	14	10	18
314	Cbastvirus	0	0	0	0	0	0	0	0	0	0	0	0	5	3	0	0	2	10	3	0	0	0	3	0	0	0	0	0	0	2	5	0	0	0	2	0	0	0	0	0	0	0	0	0	0	0	0	0
315	Cellulophaga virus ST	0	0	0	0	0	0	0	0	0	0	0	0	5	3	0	0	2	10	3	0	0	0	3	0	0	0	0	0	0	2	5	0	0	0	2	0	0	0	0	0	0	0	0	0	0	0	0	0
316	Cheoctovirus	0	0	0	0	0	0	0	0	0	0	0	0	0	0	2	0	0	2	2	0	0	0	0	0	0	0	0	0	0	0	0	0	0	0	0	0	0	0	0	0	0	0	0	0	0	0	0	0
317	Chunghsingvirus	0	0	0	0	0	0	0	0	0	0	0	0	0	0	0	0	0	0	0	0	0	0	0	0	0	0	0	0	0	0	0	0	0	0	0	0	0	0	0	0	0	0	0	0	0	0	0	0
318	Corynebacterium virus P1201	0	0	0	0	0	0	0	0	0	0	0	0	0	0	0	0	0	0	0	0	0	0	0	0	0	0	0	0	0	0	0	0	0	0	0	0	0	0	0	0	0	0	0	0	0	0	0	0
319	Corndogvirus	0	0	0	0	0	0	0	0	0	0	0	0	0	0	0	0	3	0	0	0	0	0	0	0	0	0	0	0	0	0	0	0	0	0	0	0	0	0	0	0	0	0	0	0	0	0	0	0
320	Mycobacterium virus Corndog	0	0	0	0	0	0	0	0	0	0	0	0	0	0	0	0	3	0	0	0	0	0	0	0	0	0	0	0	0	0	0	0	0	0	0	0	0	0	0	0	0	0	0	0	0	0	0	0
321	Emalynvirus	0	0	0	0	0	0	0	0	0	0	0	0	0	0	0	0	0	0	0	0	0	0	0	0	0	0	0	0	0	0	0	0	0	0	0	0	0	0	0	0	0	0	0	0	0	0	0	0
322	Gordonia virus GTE2	0	0	0	0	0	0	0	0	0	0	0	0	0	0	0	0	0	0	0	0	0	0	0	0	0	0	0	0	0	0	0	0	0	0	0	0	0	0	0	0	0	0	0	0	0	0	0	0
323	environmental samples <viruses,family Siphoviridae>	0	0	0	0	0	0	0	0	0	0	0	0	2	0	0	0	0	0	0	0	0	0	0	0	0	0	0	2	0	0	0	0	0	0	0	0	0	0	0	0	0	0	0	0	0	0	0	0
324	uncultured phage MedDCM-OCT-S05-C767	0	0	0	0	0	0	0	0	0	0	0	0	2	0	0	0	0	0	0	0	0	0	0	0	0	0	0	0	0	0	0	0	0	0	0	0	0	0	0	0	0	0	0	0	0	0	0	0
326	uncultured phage MedDCM-OCT-S12-C473	0	0	0	0	0	0	0	0	0	0	0	0	0	0	0	0	0	0	0	0	0	0	0	0	0	0	0	2	0	0	0	0	0	0	0	0	0	0	0	0	0	0	0	0	0	0	0	0
327	Fromanvirus	0	0	0	0	0	0	0	0	0	0	0	0	0	2	0	0	0	0	0	0	0	0	0	0	0	0	0	0	0	0	0	0	0	0	0	0	0	0	0	0	0	0	0	0	0	0	0	0
328	Mycobacterium virus Jasper	0	0	0	0	0	0	0	0	0	0	0	0	0	2	0	0	0	0	0	0	0	0	0	0	0	0	0	0	0	0	0	0	0	0	0	0	0	0	0	0	0	0	0	0	0	0	0	0
329	Mycobacterium virus Pukovnik	0	0	0	0	0	0	0	0	0	0	0	0	0	0	0	0	0	0	0	0	0	0	0	0	0	0	0	0	0	0	0	0	0	0	0	0	0	0	0	0	0	0	0	0	0	0	0	0
330	Hendrixvirus	0	0	0	0	0	0	0	2	0	0	0	0	0	0	0	0	0	0	0	0	0	0	0	0	0	0	0	0	0	0	0	0	0	0	0	0	0	0	0	0	0	0	0	0	0	0	0	0
331	Escherichia virus HK542	0	0	0	0	0	0	0	2	0	0	0	0	0	0	0	0	0	0	0	0	0	0	0	0	0	0	0	0	0	0	0	0	0	0	0	0	0	0	0	0	0	0	0	0	0	0	0	0
332	Lomovskayavirus	0	0	0	0	0	0	0	0	0	0	0	0	0	0	0	0	0	0	0	0	0	0	0	0	0	0	0	0	0	0	0	0	0	0	0	0	0	0	0	0	0	0	0	0	0	0	0	0
333	Mclasvirinae	0	0	0	0	0	0	0	0	0	0	0	0	0	0	0	0	0	0	0	0	0	0	0	0	0	0	0	0	0	0	0	0	0	0	0	0	0	0	0	0	0	0	0	0	0	0	0	0
336	Nazgulvirus	0	0	0	0	0	0	0	0	0	0	0	0	0	0	0	0	0	2	0	0	0	0	0	0	0	0	0	0	0	0	0	0	0	0	0	0	0	0	0	0	0	0	0	0	0	0	0	0
337	Burkholderia virus BcepNazgul	0	0	0	0	0	0	0	0	0	0	0	0	0	0	0	0	0	2	0	0	0	0	0	0	0	0	0	0	0	0	0	0	0	0	0	0	0	0	0	0	0	0	0	0	0	0	0	0
338	Nipunavirus	0	0	0	0	0	0	0	0	0	0	0	0	8	11	3	0	9	6	9	0	0	2	7	4	3	3	2	3	0	5	6	2	3	5	0	0	3	0	0	2	0	2	2	0	0	2	2	0
339	Pseudomonas virus PaMx25	0	0	0	0	0	0	0	0	0	0	0	0	8	11	3	0	9	6	9	0	0	2	7	4	3	3	2	3	0	5	6	2	3	5	0	0	3	0	0	2	0	2	2	0	0	2	2	0
340	Nonanavirus	0	0	0	0	0	4	0	0	4	7	9	5	6	7	11	0	15	6	3	0	3	0	0	3	0	0	0	0	0	0	4	0	0	0	0	0	0	0	0	2	0	0	0	0	0	0	0	0
341	Salmonella virus 9NA	0	0	0	0	0	0	0	0	0	0	0	0	0	0	0	0	0	0	0	0	0	0	0	0	0	0	0	0	0	0	0	0	0	0	0	0	0	0	0	0	0	0	0	0	0	0	0	0
342	unclassified Nonanavirus	0	0	0	0	0	0	0	0	0	0	0	2	0	0	2	0	4	0	0	0	0	0	0	0	0	0	0	0	0	0	3	0	0	0	0	0	0	0	0	0	0	0	0	0	0	0	0	0
343	Salmonella phage FSL SP-062	0	0	0	0	0	0	0	0	0	0	0	2	0	0	2	0	4	0	0	0	0	0	0	0	0	0	0	0	0	0	3	0	0	0	0	0	0	0	0	0	0	0	0	0	0	0	0	0
344	Omegavirus	0	0	4	0	0	0	0	0	0	0	0	0	2	0	0	0	2	0	2	2	0	0	2	2	0	0	0	0	0	0	2	0	3	0	0	0	0	0	0	0	0	0	0	0	0	0	0	0
345	Mycobacterium virus Omega	0	0	3	0	0	0	0	0	0	0	0	0	0	0	0	0	0	0	0	0	0	0	0	0	0	0	0	0	0	0	0	0	0	0	0	0	0	0	0	0	0	0	0	0	0	0	0	0
346	Mycobacterium virus Optimus	0	0	0	0	0	0	0	0	0	0	0	0	0	0	0	0	0	0	0	0	0	0	0	0	0	0	0	0	0	0	0	0	2	0	0	0	0	0	0	0	0	0	0	0	0	0	0	0
347	Pamexvirus	0	0	0	2	0	0	25	3	0	0	0	0	0	3	4	0	0	8	3	0	0	3	3	0	0	4	2	0	0	2	0	0	0	0	0	0	0	0	0	3	0	0	0	2	0	2	0	0
348	Pseudomonas virus PaMx28	0	0	0	0	0	0	2	0	0	0	0	0	0	2	0	0	0	3	2	0	0	0	0	0	0	0	0	0	0	0	0	0	0	0	0	0	0	0	0	0	0	0	0	0	0	0	0	0
349	Pseudomonas virus PaMx74	0	0	0	0	0	0	11	0	0	0	0	0	0	0	0	0	0	0	0	0	0	0	0	0	0	4	0	0	0	0	0	0	0	0	0	0	0	0	0	0	0	0	0	0	0	0	0	0
350	Pepyhexavirus	0	0	0	0	0	0	0	0	0	0	0	0	0	3	2	0	2	0	0	0	0	0	0	0	2	0	0	0	0	0	0	0	0	0	0	0	0	0	0	0	0	0	0	0	0	0	0	2
351	Roufvirus	0	0	0	2	0	0	0	0	0	0	0	0	0	3	0	0	0	0	0	0	0	0	0	0	0	0	0	0	0	0	0	0	0	0	0	0	0	0	0	0	0	0	0	0	0	0	0	0
352	unclassified Roufvirus	0	0	0	2	0	0	0	0	0	0	0	0	0	3	0	0	0	0	0	0	0	0	0	0	0	0	0	0	0	0	0	0	0	0	0	0	0	0	0	0	0	0	0	0	0	0	0	0
353	Vibrio phage pYD38-A	0	0	0	2	0	0	0	0	0	0	0	0	0	0	0	0	0	0	0	0	0	0	0	0	0	0	0	0	0	0	0	0	0	0	0	0	0	0	0	0	0	0	0	0	0	0	0	0
354	Sasvirus	0	0	0	0	0	0	0	0	0	0	0	0	0	0	0	0	0	0	0	0	0	0	0	0	0	0	0	0	0	0	0	0	0	0	0	0	0	0	0	0	0	0	0	0	0	0	0	0
355	Corynebacterium virus BFK20	0	0	0	0	0	0	0	0	0	0	0	0	0	0	0	0	0	0	0	0	0	0	0	0	0	0	0	0	0	0	0	0	0	0	0	0	0	0	0	0	0	0	0	0	0	0	0	0
356	unclassified Siphoviridae	7	14	8	7	4	8	3	9	6	4	3	11	51	62	31	3	50	37	43	8	11	8	113	64	21	10	15	17	13	14	39	9	10	12	14	8	12	2	6	13	14	8	6	9	8	8	5	13
357	Actinoplanes phage phiAsp2	0	0	0	0	0	0	0	0	0	0	0	0	10	7	5	0	6	9	9	0	0	0	3	2	6	0	4	2	2	2	2	0	0	3	0	0	0	0	0	2	2	0	0	0	0	3	0	0
359	Brochothrix phage BL3	0	0	0	0	0	0	0	0	0	0	0	0	0	0	0	0	0	0	0	0	0	0	35	16	0	0	0	0	0	0	0	0	0	0	0	0	0	0	0	0	0	0	0	0	0	0	0	0
360	Brochothrix phage NF5	0	0	0	0	0	0	0	0	0	0	0	0	0	0	0	0	0	0	0	0	0	0	31	18	0	0	0	0	0	0	0	0	0	0	0	0	0	0	0	0	0	0	0	0	0	0	0	0
361	Burkholderia phage BcepGomr	0	0	0	0	0	0	0	0	0	0	0	0	2	0	0	0	0	0	0	0	0	0	0	0	0	0	0	0	0	0	0	0	0	0	0	0	0	0	0	0	0	0	0	0	0	0	0	0
362	Clostridium phage phiCTP1	0	0	0	0	0	0	0	0	0	0	0	0	0	0	0	0	0	0	2	0	0	0	0	0	2	0	0	0	0	0	0	0	0	0	0	0	0	0	0	0	0	0	0	0	0	0	0	0
363	Cyanophage KBS-S-2A	0	0	0	0	0	0	0	0	0	0	0	0	0	3	3	0	2	0	2	0	3	0	2	0	0	2	0	0	0	0	4	0	0	2	2	2	4	0	2	4	2	2	0	3	0	0	0	0
364	Cyanophage PSS2	0	0	0	0	0	0	0	0	0	0	0	0	0	2	0	0	0	0	0	0	0	0	0	0	0	0	0	0	0	0	0	0	0	0	0	0	0	0	0	0	0	0	0	0	0	0	0	0
365	EBPR siphovirus 1	0	0	0	2	0	0	0	0	0	0	0	0	0	0	0	0	0	0	0	0	0	0	0	0	0	0	0	2	0	0	0	0	0	0	0	0	0	0	0	0	0	0	0	0	0	0	0	0
366	EBPR siphovirus 2	0	0	0	0	0	0	0	0	0	0	0	0	3	4	0	0	6	3	4	0	0	0	0	2	3	0	0	2	0	0	0	0	0	0	0	0	0	0	0	0	0	0	0	0	0	0	0	0
367	Flavobacterium phage 11b	0	0	2	0	0	0	0	0	0	0	0	0	6	11	3	0	4	0	2	0	0	0	4	2	0	0	0	0	2	2	3	0	0	2	0	0	2	0	0	0	4	0	0	0	0	0	0	0
368	Geobacillus virus E2	0	0	0	0	0	0	0	0	0	0	0	0	0	0	0	0	0	0	0	0	0	0	0	0	0	0	0	0	0	0	0	0	0	0	0	0	0	0	0	0	0	0	0	0	0	0	0	0
369	Lactococcus phage 1706	0	0	0	0	0	0	0	0	0	0	0	0	0	0	0	0	0	0	0	0	0	0	4	0	0	0	0	0	0	0	0	0	0	0	0	0	0	0	0	0	0	0	0	0	0	0	0	0
370	Lactococcus phage 949	0	0	0	0	0	0	0	6	0	0	0	0	0	0	0	0	0	0	0	0	0	0	7	2	0	0	0	0	0	0	0	0	0	0	0	0	0	0	0	0	0	0	0	0	0	0	0	0
371	Listonella phage phiHSIC	0	0	0	0	0	0	0	0	0	0	0	0	0	0	0	0	0	0	2	0	0	0	0	0	0	0	0	0	0	0	0	0	0	0	0	0	0	0	0	0	0	0	0	0	0	0	0	0
372	Loktanella phage pCB2051-A	0	0	0	0	0	0	0	0	0	0	0	0	0	2	0	0	0	0	0	0	0	0	0	0	0	0	0	0	0	0	0	0	0	0	0	0	0	0	0	0	0	0	0	0	0	0	0	0
373	Nocardia phage NBR1	0	0	0	0	0	0	0	0	0	0	0	0	0	0	0	0	0	0	0	0	0	0	0	0	0	0	0	0	0	0	0	0	0	0	0	0	0	0	0	0	0	0	0	0	0	0	0	0
374	Paenibacillus phage PG1	0	0	0	0	0	0	0	0	0	0	0	0	0	0	0	0	0	0	0	0	0	0	0	2	0	0	0	0	0	0	0	0	0	0	0	0	0	0	0	0	0	0	0	0	0	0	0	0
375	Planktothrix phage PaV-LD	0	0	0	0	0	0	0	0	0	0	0	0	0	0	0	0	0	2	0	0	0	0	0	0	0	0	0	0	0	0	0	0	0	0	0	0	0	0	0	0	0	0	0	0	0	0	0	0
376	Pseudomonas phage phi297	0	0	0	0	0	0	0	0	0	0	0	0	0	0	0	0	0	0	0	0	0	0	0	0	0	0	0	0	0	0	0	0	0	0	0	0	0	0	0	0	0	0	0	0	0	0	0	0
377	Psychrobacter phage Psymv2	0	0	0	0	0	0	0	0	0	0	0	0	0	0	0	0	0	0	0	0	0	0	3	5	0	0	0	0	0	0	0	0	0	0	0	0	0	0	0	0	0	0	0	0	0	0	0	0
378	Rhizobium phage 16-3	0	0	0	0	0	0	0	0	0	0	0	0	3	0	0	0	0	0	3	0	0	0	3	2	0	0	0	0	0	0	0	0	0	0	0	0	0	0	0	0	2	0	0	0	0	0	0	0
379	Rhodococcus phage REQ1	0	0	0	0	0	0	0	0	0	0	0	0	0	0	0	0	0	0	0	0	0	0	0	0	0	0	0	0	0	0	0	0	0	0	0	0	0	0	0	0	0	0	0	0	0	0	0	2
380	Rhodococcus phage ReqiPine5	0	0	0	0	0	0	0	0	0	0	0	0	0	0	0	0	0	0	0	0	0	0	0	0	0	0	0	0	0	0	0	0	0	0	0	0	0	0	0	0	0	0	0	0	0	0	0	0
381	Salicola phage CGphi29	0	0	0	0	0	0	0	0	0	0	0	0	0	0	0	0	3	0	0	0	0	0	0	0	0	0	0	0	0	0	0	0	0	0	0	0	0	0	0	0	0	0	0	0	0	0	0	0
383	Stenotrophomonas phage S1	0	0	0	0	0	0	0	0	0	0	0	0	0	0	0	0	0	0	0	0	0	0	0	0	0	0	0	0	0	0	0	0	0	0	0	0	0	0	0	0	2	0	0	0	0	0	0	0
384	Synechococcus phage S-CBS1	2	0	0	0	0	2	0	0	2	0	0	5	4	0	0	0	0	0	0	0	0	0	0	0	0	0	0	0	0	0	0	0	0	0	0	0	0	0	0	0	0	0	0	0	0	0	0	4
385	Synechococcus phage S-CBS2	0	0	0	0	0	0	0	0	0	0	0	0	5	5	4	0	5	2	4	0	0	0	0	0	0	0	2	0	0	0	5	0	0	0	2	0	0	0	0	0	0	2	0	0	0	0	0	0
386	Synechococcus phage S-CBS3	0	0	0	0	0	0	0	0	0	0	0	0	2	3	0	0	0	0	0	0	0	0	3	0	0	0	0	3	0	0	0	0	0	0	0	0	0	0	0	0	0	0	0	0	0	0	0	0
387	Synechococcus phage S-CBS4	0	0	0	2	0	0	0	0	0	0	0	0	3	4	3	0	3	2	2	2	0	0	3	0	0	0	0	2	4	0	4	0	0	0	2	0	3	0	0	0	0	0	2	0	0	2	0	0
388	Tetraselmis viridis virus S20	0	0	0	0	0	0	0	0	0	0	0	0	0	0	0	0	2	0	2	0	0	2	0	0	0	0	0	0	2	0	2	0	0	0	0	0	0	0	0	0	0	0	0	0	0	0	0	0
389	Thermoanaerobacterium phage THSA-485A	0	0	0	0	0	0	0	0	0	0	0	0	0	0	0	0	0	0	2	0	0	0	0	0	0	0	0	0	0	0	0	0	0	0	0	0	0	0	0	0	0	0	0	0	0	0	0	0
390	uncultured phage MedDCM-OCT-S04-C26	0	0	0	0	0	0	0	0	0	0	0	0	0	2	0	0	0	0	0	0	0	0	0	0	0	0	0	0	0	2	0	0	0	0	0	0	0	0	0	0	0	0	0	0	0	0	0	0
391	uncultured phage MedDCM-OCT-S09-C14	0	0	0	0	0	0	0	0	0	0	0	0	0	2	0	0	0	0	0	0	0	0	0	0	0	0	0	0	0	0	0	0	0	0	0	0	0	0	0	0	0	0	0	0	0	0	0	0
392	Vibrio phage jenny 12G5	0	0	0	0	0	0	0	0	0	0	0	0	0	0	0	0	0	0	0	0	0	0	0	0	0	0	0	0	0	0	2	0	0	0	0	0	0	0	0	0	0	0	0	0	0	0	0	0
393	Vibrio phage pYD38-B	0	0	0	0	0	0	0	0	0	0	0	0	0	0	0	0	0	0	0	0	0	0	0	0	0	0	0	0	0	0	0	0	0	0	0	0	0	0	0	0	0	0	0	0	0	0	0	0
394	Xanthomonas phage Xp15	2	10	5	0	2	2	0	0	0	0	0	2	4	2	2	0	6	3	4	2	0	0	2	4	3	0	3	0	0	0	4	2	2	0	0	0	0	0	0	0	0	0	0	0	0	0	0	0
395	Xipdecavirus	0	0	0	0	0	0	0	0	0	0	0	0	0	0	0	0	0	0	0	0	0	0	0	0	0	0	0	0	0	0	0	0	0	0	0	0	0	0	0	0	0	0	0	0	0	0	0	0
396	Yuavirus	0	2	0	0	0	0	0	0	0	0	0	0	3	0	3	0	3	0	2	0	0	0	0	0	0	0	0	0	0	0	0	0	0	0	0	0	0	0	0	0	0	0	0	0	0	0	0	0
397	Alphaproteobacteria virus phiJl001	0	2	0	0	0	0	0	0	0	0	0	0	3	0	3	0	2	0	2	0	0	0	0	0	0	0	0	0	0	0	0	0	0	0	0	0	0	0	0	0	0	0	0	0	0	0	0	0
398	unclassified Caudovirales	1	0	0	0	0	0	0	0	0	0	0	0	0	0	0	0	0	0	1	1	1	0	0	1	0	0	0	0	1	0	0	0	0	0	0	1	0	0	0	0	0	0	0	0	2	0	0	0
399	environmental samples <viruses,superkingdom Viruses>	37	18	22	220	33	75	47	105	60	35	42	46	189	194	166	17	105	287	183	96	105	84	160	80	91	69	77	146	86	66	148	114	37	106	90	36	38	48	51	63	23	104	30	63	75	294	142	111
400	uncultured environmental isolates	0	0	0	0	0	0	0	0	0	0	0	0	9	5	7	0	8	10	3	5	3	3	7	2	5	0	5	2	3	3	11	3	0	4	0	2	0	0	0	0	3	2	0	0	4	0	0	0
401	uncultured marine virus	3	8	4	0	2	7	4	0	5	20	17	25	94	108	92	9	52	89	75	27	28	26	93	46	42	20	26	18	37	27	75	23	17	31	24	4	4	0	15	9	7	5	8	6	15	7	10	9
402	uncultured virus	34	10	18	220	31	68	43	105	55	15	25	21	86	81	67	8	45	188	105	64	74	55	60	32	44	49	46	126	46	36	62	88	20	71	66	30	34	48	36	54	13	97	22	57	56	287	132	102
403	Monodnaviria	47	14	41	16	12	77	9	32	60	122	191	147	97	185	134	20	2860	70	76	14	8	5	45	24	2	0	2	0	0	2	3	0	5	4	0	4	3	9	10	123	57	23	19	17	55	7	14	20
404	Sangervirae	9	0	13	2	2	15	0	5	16	26	31	28	28	43	24	4	10	18	21	3	2	0	4	6	2	0	0	0	0	0	0	0	3	0	0	2	3	4	7	107	41	13	11	12	31	6	6	15
405	Phixviricota	9	0	13	2	2	15	0	5	16	26	31	28	28	43	24	4	10	18	21	3	2	0	4	6	2	0	0	0	0	0	0	0	3	0	0	2	3	4	7	107	41	13	11	12	31	6	6	15
406	Malgrandaviricetes	9	0	13	2	2	15	0	5	16	26	31	28	28	43	24	4	10	18	21	3	2	0	4	6	2	0	0	0	0	0	0	0	3	0	0	2	3	4	7	107	41	13	11	12	31	6	6	15
407	Petitvirales	9	0	13	2	2	15	0	5	16	26	31	28	28	43	24	4	10	18	21	3	2	0	4	6	2	0	0	0	0	0	0	0	3	0	0	2	3	4	7	107	41	13	11	12	31	6	6	15
408	Microviridae	9	0	13	2	2	15	0	5	16	26	31	28	28	43	24	4	10	18	21	3	2	0	4	6	2	0	0	0	0	0	0	0	3	0	0	2	3	4	7	107	41	13	11	12	31	6	6	15
409	Bullavirinae	0	0	0	0	0	0	0	0	0	0	2	2	2	0	0	0	0	0	0	0	0	0	0	0	0	0	0	0	0	0	0	0	0	0	0	0	0	2	4	96	38	2	6	7	15	2	3	8
410	Alphatrevirus	0	0	0	0	0	0	0	0	0	0	0	0	0	0	0	0	0	0	0	0	0	0	0	0	0	0	0	0	0	0	0	0	0	0	0	0	0	0	0	2	0	0	0	0	0	0	0	0
411	Gequatrovirus	0	0	0	0	0	0	0	0	0	0	0	0	0	0	0	0	0	0	0	0	0	0	0	0	0	0	0	0	0	0	0	0	0	0	0	0	0	2	4	65	25	0	5	6	10	2	2	6
412	Escherichia virus G4	0	0	0	0	0	0	0	0	0	0	0	0	0	0	0	0	0	0	0	0	0	0	0	0	0	0	0	0	0	0	0	0	0	0	0	0	0	0	0	7	3	0	0	0	2	0	0	0
413	Escherichia virus Talmos	0	0	0	0	0	0	0	0	0	0	0	0	0	0	0	0	0	0	0	0	0	0	0	0	0	0	0	0	0	0	0	0	0	0	0	0	0	0	0	0	0	0	0	0	0	0	0	0
414	Sinsheimervirus	0	0	0	0	0	0	0	0	0	0	2	2	0	0	0	0	0	0	0	0	0	0	0	0	0	0	0	0	0	0	0	0	0	0	0	0	0	0	0	12	6	0	0	0	2	0	0	0
416	unclassified Sinsheimervirus	0	0	0	0	0	0	0	0	0	0	0	2	0	0	0	0	0	0	0	0	0	0	0	0	0	0	0	0	0	0	0	0	0	0	0	0	0	0	0	7	4	0	0	0	0	0	0	0
417	Enterobacteria phage phiX174 sensu lato	0	0	0	0	0	0	0	0	0	0	0	2	0	0	0	0	0	0	0	0	0	0	0	0	0	0	0	0	0	0	0	0	0	0	0	0	0	0	0	7	4	0	0	0	0	0	0	0
418	Gokushovirinae	4	0	9	0	2	12	0	4	6	16	13	11	15	28	9	2	4	8	10	2	2	0	3	4	2	0	0	0	0	0	0	0	3	0	0	2	2	2	0	2	0	6	3	5	11	3	2	5
425	Shotokuvirae	38	14	28	14	10	62	9	27	44	96	160	119	69	142	110	16	2850	52	55	11	6	5	41	18	0	0	2	0	0	2	3	0	2	4	0	2	0	5	3	16	16	10	8	5	24	0	8	5
426	Cossaviricota	35	14	17	10	8	59	6	27	44	92	150	114	66	134	104	16	2847	52	53	7	6	3	38	18	0	0	2	0	0	2	3	0	0	4	0	0	0	3	0	14	14	7	8	2	20	0	7	2
427	Papovaviricetes	9	4	4	6	5	8	4	4	2	6	15	15	6	14	10	0	3	7	7	2	0	0	5	4	0	0	2	0	0	2	3	0	0	4	0	0	0	3	0	0	3	0	2	2	0	0	6	2
428	Sepolyvirales	0	0	0	0	0	0	0	0	0	0	0	0	0	2	0	0	0	0	0	0	0	0	0	0	0	0	0	0	0	0	0	0	0	0	0	0	0	0	0	0	0	0	0	0	0	0	0	0
429	Polyomaviridae	0	0	0	0	0	0	0	0	0	0	0	0	0	2	0	0	0	0	0	0	0	0	0	0	0	0	0	0	0	0	0	0	0	0	0	0	0	0	0	0	0	0	0	0	0	0	0	0
430	Alphapolyomavirus	0	0	0	0	0	0	0	0	0	0	0	0	0	2	0	0	0	0	0	0	0	0	0	0	0	0	0	0	0	0	0	0	0	0	0	0	0	0	0	0	0	0	0	0	0	0	0	0
431	Human polyomavirus 5	0	0	0	0	0	0	0	0	0	0	0	0	0	2	0	0	0	0	0	0	0	0	0	0	0	0	0	0	0	0	0	0	0	0	0	0	0	0	0	0	0	0	0	0	0	0	0	0
432	Betapolyomavirus	0	0	0	0	0	0	0	0	0	0	0	0	0	0	0	0	0	0	0	0	0	0	0	0	0	0	0	0	0	0	0	0	0	0	0	0	0	0	0	0	0	0	0	0	0	0	0	0
433	Human polyomavirus 2	0	0	0	0	0	0	0	0	0	0	0	0	0	0	0	0	0	0	0	0	0	0	0	0	0	0	0	0	0	0	0	0	0	0	0	0	0	0	0	0	0	0	0	0	0	0	0	0
434	Zurhausenvirales	9	4	4	6	5	8	4	4	2	6	15	15	6	12	10	0	3	7	7	2	0	0	5	4	0	0	2	0	0	2	3	0	0	4	0	0	0	3	0	0	3	0	2	2	0	0	6	2
435	Papillomaviridae	9	4	4	6	5	8	4	4	2	6	15	15	6	12	10	0	3	7	7	2	0	0	5	4	0	0	2	0	0	2	3	0	0	4	0	0	0	3	0	0	3	0	2	2	0	0	6	2
436	Firstpapillomavirinae	5	0	3	2	2	0	2	0	2	6	8	11	4	7	6	0	2	3	4	0	0	0	0	4	0	0	2	0	0	0	0	0	0	3	0	0	0	2	0	0	2	0	0	0	0	0	3	2
437	Betapapillomavirus	5	0	3	2	2	0	2	0	0	0	0	3	0	0	2	0	0	3	2	0	0	0	0	2	0	0	2	0	0	0	0	0	0	2	0	0	0	0	0	0	0	0	0	0	0	0	3	2
438	Betapapillomavirus 1	0	0	0	0	2	0	0	0	0	0	0	0	0	0	0	0	0	0	0	0	0	0	0	0	0	0	0	0	0	0	0	0	0	0	0	0	0	0	0	0	0	0	0	0	0	0	0	0
439	Betapapillomavirus 2	3	0	0	2	0	0	0	0	0	0	0	2	0	0	2	0	0	2	2	0	0	0	0	2	0	0	2	0	0	0	0	0	0	2	0	0	0	0	0	0	0	0	0	0	0	0	3	0
440	Betapapillomavirus 5	0	0	0	0	0	0	0	0	0	0	0	0	0	0	0	0	0	0	0	0	0	0	0	0	0	0	0	0	0	0	0	0	0	0	0	0	0	0	0	0	0	0	0	0	0	0	0	0
441	Iotapapillomavirus	0	0	0	0	0	0	0	0	0	3	0	4	2	5	2	0	0	0	0	0	0	0	0	0	0	0	0	0	0	0	0	0	0	0	0	0	0	0	0	0	0	0	0	0	0	0	0	0
442	Iotapapillomavirus 1	0	0	0	0	0	0	0	0	0	2	0	3	2	3	0	0	0	0	0	0	0	0	0	0	0	0	0	0	0	0	0	0	0	0	0	0	0	0	0	0	0	0	0	0	0	0	0	0
443	Pipapillomavirus	0	0	0	0	0	0	0	0	0	0	0	0	0	0	0	0	0	0	0	0	0	0	0	0	0	0	0	0	0	0	0	0	0	0	0	0	0	0	0	0	0	0	0	0	0	0	0	0
444	Pipapillomavirus 2	0	0	0	0	0	0	0	0	0	0	0	0	0	0	0	0	0	0	0	0	0	0	0	0	0	0	0	0	0	0	0	0	0	0	0	0	0	0	0	0	0	0	0	0	0	0	0	0
445	unclassified Papillomaviridae	0	2	0	0	0	0	0	0	0	0	0	0	0	0	0	0	0	0	0	0	0	0	0	0	0	0	0	0	0	0	0	0	0	0	0	0	0	0	0	0	0	0	0	0	0	0	0	0
446	Human papillomavirus types	0	2	0	0	0	0	0	0	0	0	0	0	0	0	0	0	0	0	0	0	0	0	0	0	0	0	0	0	0	0	0	0	0	0	0	0	0	0	0	0	0	0	0	0	0	0	0	0
447	Human papillomavirus	0	2	0	0	0	0	0	0	0	0	0	0	0	0	0	0	0	0	0	0	0	0	0	0	0	0	0	0	0	0	0	0	0	0	0	0	0	0	0	0	0	0	0	0	0	0	0	0
448	Quintoviricetes	26	10	13	4	3	51	2	23	42	86	135	99	60	120	94	16	2844	45	46	5	6	3	33	14	0	0	0	0	0	0	0	0	0	0	0	0	0	0	0	14	11	7	6	0	20	0	0	0
449	Piccovirales	26	10	13	4	3	51	2	23	42	86	135	99	60	120	94	16	2844	45	46	5	6	3	33	14	0	0	0	0	0	0	0	0	0	0	0	0	0	0	0	14	11	7	6	0	20	0	0	0
450	Parvoviridae	26	10	13	4	3	51	2	23	42	86	135	99	60	120	94	16	2844	45	46	5	6	3	33	14	0	0	0	0	0	0	0	0	0	0	0	0	0	0	0	14	11	7	6	0	20	0	0	0
451	Densovirinae	0	6	0	0	0	9	0	3	5	43	65	30	19	36	28	3	12	13	11	2	2	0	8	5	0	0	0	0	0	0	0	0	0	0	0	0	0	0	0	5	3	0	6	0	8	0	0	0
452	Ambidensovirus	0	6	0	0	0	0	0	0	0	0	0	0	0	0	0	0	0	0	0	0	0	0	0	0	0	0	0	0	0	0	0	0	0	0	0	0	0	0	0	0	0	0	0	0	0	0	0	0
453	Hemipteran ambidensovirus 2	0	6	0	0	0	0	0	0	0	0	0	0	0	0	0	0	0	0	0	0	0	0	0	0	0	0	0	0	0	0	0	0	0	0	0	0	0	0	0	0	0	0	0	0	0	0	0	0
454	Pefuambidensovirus	0	0	0	0	0	0	0	0	0	4	5	3	0	0	3	0	0	2	0	0	0	0	2	0	0	0	0	0	0	0	0	0	0	0	0	0	0	0	0	2	0	0	0	0	0	0	0	0
455	Blattodean pefuambidensovirus 1	0	0	0	0	0	0	0	0	0	4	5	3	0	0	3	0	0	2	0	0	0	0	2	0	0	0	0	0	0	0	0	0	0	0	0	0	0	0	0	2	0	0	0	0	0	0	0	0
456	Scindoambidensovirus	0	0	0	0	0	0	0	0	0	0	0	0	0	0	0	0	0	0	0	0	0	0	0	0	0	0	0	0	0	0	0	0	0	0	0	0	0	0	0	0	0	0	6	0	0	0	0	0
457	Hemipteran scindoambidensovirus 1	0	0	0	0	0	0	0	0	0	0	0	0	0	0	0	0	0	0	0	0	0	0	0	0	0	0	0	0	0	0	0	0	0	0	0	0	0	0	0	0	0	0	3	0	0	0	0	0
458	Orthopteran scindoambidensovirus 1	0	0	0	0	0	0	0	0	0	0	0	0	0	0	0	0	0	0	0	0	0	0	0	0	0	0	0	0	0	0	0	0	0	0	0	0	0	0	0	0	0	0	3	0	0	0	0	0
459	unclassified Densovirinae	0	0	0	0	0	8	0	2	2	25	38	17	11	21	14	0	10	10	6	0	2	0	5	2	0	0	0	0	0	0	0	0	0	0	0	0	0	0	0	2	0	0	0	0	5	0	0	0
460	Blattella germanica densovirus-like virus	0	0	0	0	0	8	0	2	2	25	38	17	11	21	14	0	10	10	6	0	2	0	5	2	0	0	0	0	0	0	0	0	0	0	0	0	0	0	0	2	0	0	0	0	5	0	0	0
461	Parvovirinae	26	4	13	3	3	42	2	20	37	43	70	69	41	84	66	13	2832	32	35	3	4	2	25	9	0	0	0	0	0	0	0	0	0	0	0	0	0	0	0	9	8	6	0	0	12	0	0	0
462	Bocaparvovirus	0	0	0	0	0	0	0	0	0	0	2	0	0	5	0	0	0	0	11	0	0	0	0	0	0	0	0	0	0	0	0	0	0	0	0	0	0	0	0	0	0	0	0	0	0	0	0	0
463	Carnivore bocaparvovirus 3	0	0	0	0	0	0	0	0	0	0	0	0	0	0	0	0	0	0	0	0	0	0	0	0	0	0	0	0	0	0	0	0	0	0	0	0	0	0	0	0	0	0	0	0	0	0	0	0
465	unclassified Bocaparvovirus	0	0	0	0	0	0	0	0	0	0	0	0	0	0	0	0	0	0	10	0	0	0	0	0	0	0	0	0	0	0	0	0	0	0	0	0	0	0	0	0	0	0	0	0	0	0	0	0
466	Human bocavirus	0	0	0	0	0	0	0	0	0	0	0	0	0	0	0	0	0	0	10	0	0	0	0	0	0	0	0	0	0	0	0	0	0	0	0	0	0	0	0	0	0	0	0	0	0	0	0	0
467	Dependoparvovirus	10	0	12	0	0	21	0	4	2	0	10	6	5	12	7	2	3	11	5	0	0	0	6	0	0	0	0	0	0	0	0	0	0	0	0	0	0	0	0	2	2	0	0	0	3	0	0	0
468	unclassified Dependoparvovirus	0	0	3	0	0	0	0	0	0	0	0	3	0	2	0	0	0	0	0	0	0	0	0	0	0	0	0	0	0	0	0	0	0	0	0	0	0	0	0	2	0	0	0	0	2	0	0	0
469	Rat adeno-associated virus 1	0	0	0	0	0	0	0	0	0	0	0	0	0	2	0	0	0	0	0	0	0	0	0	0	0	0	0	0	0	0	0	0	0	0	0	0	0	0	0	0	0	0	0	0	0	0	0	0
470	Erythroparvovirus	0	0	0	0	0	0	0	0	0	0	0	0	0	0	0	0	0	0	0	0	0	0	0	0	0	0	0	0	0	0	0	0	0	0	0	0	0	0	0	0	0	0	0	0	0	0	0	0
471	Primate erythroparvovirus 1	0	0	0	0	0	0	0	0	0	0	0	0	0	0	0	0	0	0	0	0	0	0	0	0	0	0	0	0	0	0	0	0	0	0	0	0	0	0	0	0	0	0	0	0	0	0	0	0
472	Protoparvovirus	16	2	0	3	2	21	2	16	35	41	58	62	35	67	59	11	2829	21	19	2	4	0	18	8	0	0	0	0	0	0	0	0	0	0	0	0	0	0	0	7	5	5	0	0	8	0	0	0
473	Carnivore protoparvovirus 1	0	0	0	0	0	4	0	0	2	3	3	6	3	2	5	0	76	0	3	0	0	0	2	0	0	0	0	0	0	0	0	0	0	0	0	0	0	0	0	0	0	0	0	0	0	0	0	0
474	Rodent protoparvovirus 1	9	0	0	0	0	6	2	11	18	22	31	35	22	30	26	6	1409	9	9	0	3	0	8	2	0	0	0	0	0	0	0	0	0	0	0	0	0	0	0	2	2	0	0	0	4	0	0	0
475	unclassified Protoparvovirus	0	0	0	0	0	0	0	0	0	0	0	0	0	0	0	0	11	0	0	0	0	0	0	0	0	0	0	0	0	0	0	0	0	0	0	0	0	0	0	0	0	0	0	0	0	0	0	0
476	Rat minute virus 1	0	0	0	0	0	0	0	0	0	0	0	0	0	0	0	0	3	0	0	0	0	0	0	0	0	0	0	0	0	0	0	0	0	0	0	0	0	0	0	0	0	0	0	0	0	0	0	0
477	Ungulate protoparvovirus 1	0	0	0	0	0	0	0	0	0	0	0	0	0	0	0	0	3	0	0	0	0	0	0	0	0	0	0	0	0	0	0	0	0	0	0	0	0	0	0	0	0	0	0	0	0	0	0	0
478	Cressdnaviricota	3	0	11	4	2	3	3	0	0	4	10	5	3	8	6	0	3	0	2	4	0	2	3	0	0	0	0	0	0	0	0	0	2	0	0	2	0	2	2	2	2	3	0	3	4	0	0	3
479	Arfiviricetes	3	0	11	4	2	3	3	0	0	0	2	0	0	2	0	0	0	0	0	4	0	2	3	0	0	0	0	0	0	0	0	0	2	0	0	2	0	2	0	0	0	3	0	2	4	0	0	3
480	Cirlivirales	3	0	11	4	2	3	3	0	0	0	2	0	0	2	0	0	0	0	0	4	0	2	3	0	0	0	0	0	0	0	0	0	2	0	0	2	0	2	0	0	0	3	0	2	4	0	0	3
481	Circoviridae	3	0	11	4	2	3	3	0	0	0	2	0	0	2	0	0	0	0	0	4	0	2	3	0	0	0	0	0	0	0	0	0	2	0	0	2	0	2	0	0	0	3	0	2	4	0	0	3
482	Circovirus	3	0	10	4	2	3	3	0	0	0	2	0	0	0	0	0	0	0	0	2	0	2	2	0	0	0	0	0	0	0	0	0	2	0	0	2	0	2	0	0	0	2	0	2	4	0	0	3
483	Duck circovirus	0	0	6	0	0	0	0	0	0	0	0	0	0	0	0	0	0	0	0	0	0	0	0	0	0	0	0	0	0	0	0	0	0	0	0	0	0	0	0	0	0	0	0	0	0	0	0	0
484	Goose circovirus	0	0	0	0	0	0	0	0	0	0	0	0	0	0	0	0	0	0	0	0	0	0	0	0	0	0	0	0	0	0	0	0	0	0	0	0	0	0	0	0	0	0	0	0	0	0	0	0
485	Pigeon circovirus	0	0	0	0	0	0	0	0	0	0	0	0	0	0	0	0	0	0	0	0	0	0	0	0	0	0	0	0	0	0	0	0	0	0	0	0	0	0	0	0	0	0	0	0	0	0	0	0
486	unclassified Circovirus	3	0	3	3	0	0	2	0	0	0	0	0	0	0	0	0	0	0	0	2	0	0	0	0	0	0	0	0	0	0	0	0	0	0	0	2	0	0	0	0	0	0	0	0	3	0	0	0
487	Porcine circovirus	2	0	0	3	0	0	2	0	0	0	0	0	0	0	0	0	0	0	0	2	0	0	0	0	0	0	0	0	0	0	0	0	0	0	0	0	0	0	0	0	0	0	0	0	3	0	0	0
488	Cyclovirus	0	0	0	0	0	0	0	0	0	0	0	0	0	0	0	0	0	0	0	0	0	0	0	0	0	0	0	0	0	0	0	0	0	0	0	0	0	0	0	0	0	0	0	0	0	0	0	0
489	Dragonfly associated cyclovirus 4	0	0	0	0	0	0	0	0	0	0	0	0	0	0	0	0	0	0	0	0	0	0	0	0	0	0	0	0	0	0	0	0	0	0	0	0	0	0	0	0	0	0	0	0	0	0	0	0
495	Repensiviricetes	0	0	0	0	0	0	0	0	0	4	8	5	3	6	6	0	3	0	2	0	0	0	0	0	0	0	0	0	0	0	0	0	0	0	0	0	0	0	2	2	2	0	0	0	0	0	0	0
496	Geplafuvirales	0	0	0	0	0	0	0	0	0	4	8	5	3	6	6	0	3	0	2	0	0	0	0	0	0	0	0	0	0	0	0	0	0	0	0	0	0	0	2	2	2	0	0	0	0	0	0	0
497	Geminiviridae	0	0	0	0	0	0	0	0	0	0	0	0	0	0	0	0	0	0	0	0	0	0	0	0	0	0	0	0	0	0	0	0	0	0	0	0	0	0	0	2	0	0	0	0	0	0	0	0
498	Mastrevirus	0	0	0	0	0	0	0	0	0	0	0	0	0	0	0	0	0	0	0	0	0	0	0	0	0	0	0	0	0	0	0	0	0	0	0	0	0	0	0	2	0	0	0	0	0	0	0	0
499	Chickpea chlorosis virus	0	0	0	0	0	0	0	0	0	0	0	0	0	0	0	0	0	0	0	0	0	0	0	0	0	0	0	0	0	0	0	0	0	0	0	0	0	0	0	2	0	0	0	0	0	0	0	0
500	Genomoviridae	0	0	0	0	0	0	0	0	0	4	8	5	3	6	6	0	3	0	2	0	0	0	0	0	0	0	0	0	0	0	0	0	0	0	0	0	0	0	2	0	2	0	0	0	0	0	0	0
501	Gemycircularvirus	0	0	0	0	0	0	0	0	0	3	3	2	3	4	4	0	0	0	2	0	0	0	0	0	0	0	0	0	0	0	0	0	0	0	0	0	0	0	0	0	0	0	0	0	0	0	0	0
502	Cassava associated gemycircularvirus 1	0	0	0	0	0	0	0	0	0	2	3	0	2	0	3	0	0	0	2	0	0	0	0	0	0	0	0	0	0	0	0	0	0	0	0	0	0	0	0	0	0	0	0	0	0	0	0	0
503	Sclerotinia gemycircularvirus 1	0	0	0	0	0	0	0	0	0	0	0	0	0	0	0	0	0	0	0	0	0	0	0	0	0	0	0	0	0	0	0	0	0	0	0	0	0	0	0	0	0	0	0	0	0	0	0	0
504	Gemygorvirus	0	0	0	0	0	0	0	0	0	0	5	3	0	2	2	0	2	0	0	0	0	0	0	0	0	0	0	0	0	0	0	0	0	0	0	0	0	0	0	0	0	0	0	0	0	0	0	0
505	Mallard associated gemygorvirus 1	0	0	0	0	0	0	0	0	0	0	5	3	0	2	2	0	2	0	0	0	0	0	0	0	0	0	0	0	0	0	0	0	0	0	0	0	0	0	0	0	0	0	0	0	0	0	0	0
506	Nimaviridae	0	0	0	0	0	0	0	0	0	0	0	0	0	0	0	0	0	0	0	0	0	0	0	0	0	0	0	0	0	0	0	0	0	0	0	0	0	0	0	0	0	0	0	0	0	0	0	0
507	Whispovirus	0	0	0	0	0	0	0	0	0	0	0	0	0	0	0	0	0	0	0	0	0	0	0	0	0	0	0	0	0	0	0	0	0	0	0	0	0	0	0	0	0	0	0	0	0	0	0	0
508	White spot syndrome virus	0	0	0	0	0	0	0	0	0	0	0	0	0	0	0	0	0	0	0	0	0	0	0	0	0	0	0	0	0	0	0	0	0	0	0	0	0	0	0	0	0	0	0	0	0	0	0	0
509	Riboviria	32	24	46	43	34	114	16358	104	94	211	310	302	204	257	197	75	452	112	124	42	28	104017	103	119	47	56	52	90	48	40	59	55	55	53	39	76	68	863	53	85	228	187	33	12508	360	14	11	7
510	dsRNA viruses	0	0	0	0	0	0	0	0	1	0	1	0	1	1	1	0	1	0	0	0	0	0	0	0	0	0	0	0	0	0	0	0	0	0	0	0	0	0	0	0	0	0	0	0	0	0	0	0
511	Orthornavirae	29	20	35	38	29	96	16335	66	86	194	274	250	188	231	183	20	438	102	112	40	28	104016	93	110	46	56	52	90	47	38	54	53	55	52	39	76	67	863	53	61	201	185	19	12505	309	10	9	6
512	Duplornaviricota	0	0	0	0	0	0	0	0	0	2	0	2	0	0	0	0	0	0	0	0	0	0	0	2	0	0	0	0	0	0	0	0	0	0	0	0	0	0	0	0	0	0	0	0	0	0	0	0
513	Chrymotiviricetes	0	0	0	0	0	0	0	0	0	2	0	2	0	0	0	0	0	0	0	0	0	0	0	2	0	0	0	0	0	0	0	0	0	0	0	0	0	0	0	0	0	0	0	0	0	0	0	0
514	Ghabrivirales	0	0	0	0	0	0	0	0	0	2	0	2	0	0	0	0	0	0	0	0	0	0	0	2	0	0	0	0	0	0	0	0	0	0	0	0	0	0	0	0	0	0	0	0	0	0	0	0
515	Chrysoviridae	0	0	0	0	0	0	0	0	0	2	0	2	0	0	0	0	0	0	0	0	0	0	0	2	0	0	0	0	0	0	0	0	0	0	0	0	0	0	0	0	0	0	0	0	0	0	0	0
516	Chrysovirus	0	0	0	0	0	0	0	0	0	2	0	2	0	0	0	0	0	0	0	0	0	0	0	2	0	0	0	0	0	0	0	0	0	0	0	0	0	0	0	0	0	0	0	0	0	0	0	0
517	Kitrinoviricota	23	18	32	15	19	25	16326	39	36	66	37	63	42	66	43	9	149	27	48	26	22	104012	66	71	43	52	52	90	46	35	52	51	53	50	39	76	67	11	51	41	183	165	17	12504	284	5	6	5
518	Alsuviricetes	0	0	0	0	0	7	0	4	5	20	29	29	11	29	25	0	7	8	11	2	0	0	12	2	0	0	8	0	0	0	0	0	0	0	0	0	0	0	0	3	0	3	0	0	6	0	0	0
519	Martellivirales	0	0	0	0	0	7	0	4	5	20	29	29	11	29	25	0	7	8	11	2	0	0	12	2	0	0	8	0	0	0	0	0	0	0	0	0	0	0	0	3	0	3	0	0	6	0	0	0
520	Virgaviridae	0	0	0	0	0	7	0	4	5	20	29	29	11	29	25	0	7	8	11	2	0	0	12	2	0	0	8	0	0	0	0	0	0	0	0	0	0	0	0	3	0	3	0	0	6	0	0	0
521	Tobamovirus	0	0	0	0	0	7	0	4	5	20	29	29	11	29	25	0	7	8	11	2	0	0	12	2	0	0	8	0	0	0	0	0	0	0	0	0	0	0	0	3	0	3	0	0	6	0	0	0
522	Cucumber green mottle mosaic virus	0	0	0	0	0	0	0	0	0	0	0	0	0	0	0	0	0	0	0	0	0	0	0	0	0	0	0	0	0	0	0	0	0	0	0	0	0	0	0	0	0	0	0	0	0	0	0	0
523	Pepper mild mottle virus	0	0	0	0	0	6	0	0	5	13	23	21	8	25	20	0	6	4	9	0	0	0	2	2	0	0	3	0	0	0	0	0	0	0	0	0	0	0	0	3	0	0	0	0	3	0	0	0
524	Tobacco mild green mosaic virus	0	0	0	0	0	0	0	0	0	0	0	0	0	0	0	0	0	0	0	0	0	0	0	0	0	0	3	0	0	0	0	0	0	0	0	0	0	0	0	0	0	0	0	0	0	0	0	0
525	Tobacco mosaic virus	0	0	0	0	0	0	0	0	0	2	4	3	0	2	0	0	0	0	0	0	0	0	6	0	0	0	0	0	0	0	0	0	0	0	0	0	0	0	0	0	0	2	0	0	0	0	0	0
526	Tymovirales	0	0	0	0	0	0	0	0	0	0	0	0	0	0	0	0	0	0	0	0	0	0	0	0	0	0	0	0	0	0	0	0	0	0	0	0	0	0	0	0	0	0	0	0	0	0	0	0
527	Betaflexiviridae	0	0	0	0	0	0	0	0	0	0	0	0	0	0	0	0	0	0	0	0	0	0	0	0	0	0	0	0	0	0	0	0	0	0	0	0	0	0	0	0	0	0	0	0	0	0	0	0
528	Quinvirinae	0	0	0	0	0	0	0	0	0	0	0	0	0	0	0	0	0	0	0	0	0	0	0	0	0	0	0	0	0	0	0	0	0	0	0	0	0	0	0	0	0	0	0	0	0	0	0	0
529	Carlavirus	0	0	0	0	0	0	0	0	0	0	0	0	0	0	0	0	0	0	0	0	0	0	0	0	0	0	0	0	0	0	0	0	0	0	0	0	0	0	0	0	0	0	0	0	0	0	0	0
530	Foveavirus	0	0	0	0	0	0	0	0	0	0	0	0	0	0	0	0	0	0	0	0	0	0	0	0	0	0	0	0	0	0	0	0	0	0	0	0	0	0	0	0	0	0	0	0	0	0	0	0
531	Apple stem pitting virus	0	0	0	0	0	0	0	0	0	0	0	0	0	0	0	0	0	0	0	0	0	0	0	0	0	0	0	0	0	0	0	0	0	0	0	0	0	0	0	0	0	0	0	0	0	0	0	0
532	Flasuviricetes	23	18	32	15	19	18	16326	33	26	43	8	32	25	34	16	9	142	16	35	24	22	104012	54	69	43	52	44	90	46	35	52	51	53	50	39	76	67	11	51	38	183	162	17	12504	278	5	6	4
533	Amarillovirales	23	18	32	15	19	18	16326	33	26	43	8	32	25	34	16	9	142	16	35	24	22	104012	54	69	43	52	44	90	46	35	52	51	53	50	39	76	67	11	51	38	183	162	17	12504	278	5	6	4
534	Flaviviridae	23	18	32	15	19	18	16326	33	26	43	8	32	25	34	16	9	142	16	35	24	22	104012	54	69	43	52	44	90	46	35	52	51	53	50	39	76	67	11	51	38	183	162	17	12504	278	5	6	4
535	Flavivirus	0	0	0	0	0	0	0	0	0	0	0	0	0	0	0	0	0	0	0	0	0	0	0	13	4	0	0	0	0	0	0	0	0	0	0	0	0	0	0	0	0	0	0	2	0	0	0	0
536	Dengue virus	0	0	0	0	0	0	0	0	0	0	0	0	0	0	0	0	0	0	0	0	0	0	0	13	4	0	0	0	0	0	0	0	0	0	0	0	0	0	0	0	0	0	0	0	0	0	0	0
537	Zika virus	0	0	0	0	0	0	0	0	0	0	0	0	0	0	0	0	0	0	0	0	0	0	0	0	0	0	0	0	0	0	0	0	0	0	0	0	0	0	0	0	0	0	0	0	0	0	0	0
538	Hepacivirus	0	0	0	0	0	0	0	0	0	0	0	0	0	0	0	0	0	0	0	0	0	0	0	0	0	0	0	0	0	0	0	0	0	0	0	0	0	0	0	0	0	0	0	0	0	0	0	0
539	Hepatitis GB virus B	0	0	0	0	0	0	0	0	0	0	0	0	0	0	0	0	0	0	0	0	0	0	0	0	0	0	0	0	0	0	0	0	0	0	0	0	0	0	0	0	0	0	0	0	0	0	0	0
540	Pegivirus	23	18	32	15	19	18	16317	33	25	43	7	32	24	33	16	9	142	16	35	24	22	103963	54	55	39	52	44	90	46	35	51	51	53	49	39	75	67	11	51	38	183	162	17	12493	277	5	5	3
541	Pegivirus A	0	0	0	0	0	0	0	0	0	0	0	0	0	0	0	0	0	0	0	0	0	0	0	0	0	0	0	0	0	0	0	0	0	0	0	0	0	0	0	0	0	0	0	0	0	0	0	0
542	Pegivirus C	23	18	32	15	19	18	16306	33	25	43	7	32	24	33	16	9	142	16	35	24	22	103910	54	55	39	52	44	90	46	35	51	51	53	49	39	75	67	11	51	38	183	162	17	12480	277	5	5	3
543	unclassified Flaviviridae	0	0	0	0	0	0	0	0	0	0	0	0	0	0	0	0	0	0	0	0	0	0	0	0	0	0	0	0	0	0	0	0	0	0	0	0	0	0	0	0	0	0	0	0	0	0	0	0
544	Marmoset hepatitis GB virus A	0	0	0	0	0	0	0	0	0	0	0	0	0	0	0	0	0	0	0	0	0	0	0	0	0	0	0	0	0	0	0	0	0	0	0	0	0	0	0	0	0	0	0	0	0	0	0	0
545	Magsaviricetes	0	0	0	0	0	0	0	0	0	0	0	0	0	0	0	0	0	0	0	0	0	0	0	0	0	0	0	0	0	0	0	0	0	0	0	0	0	0	0	0	0	0	0	0	0	0	0	0
546	Nodamuvirales	0	0	0	0	0	0	0	0	0	0	0	0	0	0	0	0	0	0	0	0	0	0	0	0	0	0	0	0	0	0	0	0	0	0	0	0	0	0	0	0	0	0	0	0	0	0	0	0
547	Nodaviridae	0	0	0	0	0	0	0	0	0	0	0	0	0	0	0	0	0	0	0	0	0	0	0	0	0	0	0	0	0	0	0	0	0	0	0	0	0	0	0	0	0	0	0	0	0	0	0	0
548	Betanodavirus	0	0	0	0	0	0	0	0	0	0	0	0	0	0	0	0	0	0	0	0	0	0	0	0	0	0	0	0	0	0	0	0	0	0	0	0	0	0	0	0	0	0	0	0	0	0	0	0
549	unclassified Betanodavirus	0	0	0	0	0	0	0	0	0	0	0	0	0	0	0	0	0	0	0	0	0	0	0	0	0	0	0	0	0	0	0	0	0	0	0	0	0	0	0	0	0	0	0	0	0	0	0	0
550	Tolucaviricetes	0	0	0	0	0	0	0	2	5	3	0	2	6	3	2	0	0	3	2	0	0	0	0	0	0	0	0	0	0	0	0	0	0	0	0	0	0	0	0	0	0	0	0	0	0	0	0	0
551	Tolivirales	0	0	0	0	0	0	0	2	5	3	0	2	6	3	2	0	0	3	2	0	0	0	0	0	0	0	0	0	0	0	0	0	0	0	0	0	0	0	0	0	0	0	0	0	0	0	0	0
558	Tombusviridae	0	0	0	0	0	0	0	2	5	3	0	2	6	3	2	0	0	3	2	0	0	0	0	0	0	0	0	0	0	0	0	0	0	0	0	0	0	0	0	0	0	0	0	0	0	0	0	0
559	Procedovirinae	0	0	0	0	0	0	0	0	3	0	0	0	0	0	0	0	0	0	0	0	0	0	0	0	0	0	0	0	0	0	0	0	0	0	0	0	0	0	0	0	0	0	0	0	0	0	0	0
560	Macanavirus	0	0	0	0	0	0	0	0	3	0	0	0	0	0	0	0	0	0	0	0	0	0	0	0	0	0	0	0	0	0	0	0	0	0	0	0	0	0	0	0	0	0	0	0	0	0	0	0
561	Furcraea necrotic streak virus	0	0	0	0	0	0	0	0	3	0	0	0	0	0	0	0	0	0	0	0	0	0	0	0	0	0	0	0	0	0	0	0	0	0	0	0	0	0	0	0	0	0	0	0	0	0	0	0
562	unclassified Tombusviridae	0	0	0	0	0	0	0	0	0	0	0	0	0	0	0	0	0	2	0	0	0	0	0	0	0	0	0	0	0	0	0	0	0	0	0	0	0	0	0	0	0	0	0	0	0	0	0	0
563	TGP Tombusvirid 1	0	0	0	0	0	0	0	0	0	0	0	0	0	0	0	0	0	2	0	0	0	0	0	0	0	0	0	0	0	0	0	0	0	0	0	0	0	0	0	0	0	0	0	0	0	0	0	0
564	Lenarviricota	0	0	0	0	0	0	0	0	0	4	4	2	2	7	5	0	0	3	4	0	0	0	3	0	0	0	0	0	0	0	0	0	0	0	0	0	0	0	0	2	0	0	0	0	0	0	0	0
565	Allassoviricetes	0	0	0	0	0	0	0	0	0	4	4	2	2	7	5	0	0	3	4	0	0	0	3	0	0	0	0	0	0	0	0	0	0	0	0	0	0	0	0	2	0	0	0	0	0	0	0	0
566	Levivirales	0	0	0	0	0	0	0	0	0	4	4	2	2	7	5	0	0	3	4	0	0	0	3	0	0	0	0	0	0	0	0	0	0	0	0	0	0	0	0	2	0	0	0	0	0	0	0	0
567	Leviviridae	0	0	0	0	0	0	0	0	0	4	4	2	2	7	5	0	0	3	4	0	0	0	3	0	0	0	0	0	0	0	0	0	0	0	0	0	0	0	0	2	0	0	0	0	0	0	0	0
568	unclassified Leviviridae	0	0	0	0	0	0	0	0	0	4	4	2	2	7	5	0	0	3	4	0	0	0	0	0	0	0	0	0	0	0	0	0	0	0	0	0	0	0	0	2	0	0	0	0	0	0	0	0
569	Acinetobacter phage AP205	0	0	0	0	0	0	0	0	0	4	4	2	2	7	5	0	0	3	4	0	0	0	0	0	0	0	0	0	0	0	0	0	0	0	0	0	0	0	0	2	0	0	0	0	0	0	0	0
570	Negarnaviricota	2	2	0	3	3	16	2	14	3	10	2	7	0	2	2	0	4	0	3	0	2	0	0	9	3	2	0	0	0	0	2	2	2	2	0	0	0	2	0	0	0	0	2	0	0	2	3	0
571	Haploviricotina	0	2	0	3	3	3	0	0	0	5	2	0	0	0	2	0	4	0	3	0	0	0	0	0	0	0	0	0	0	0	0	0	0	2	0	0	0	2	0	0	0	0	2	0	0	0	0	0
572	Monjiviricetes	0	2	0	3	3	3	0	0	0	5	2	0	0	0	2	0	4	0	3	0	0	0	0	0	0	0	0	0	0	0	0	0	0	2	0	0	0	2	0	0	0	0	2	0	0	0	0	0
573	Mononegavirales	0	2	0	3	3	3	0	0	0	5	2	0	0	0	2	0	4	0	3	0	0	0	0	0	0	0	0	0	0	0	0	0	0	2	0	0	0	2	0	0	0	0	2	0	0	0	0	0
574	Filoviridae	0	0	0	0	0	3	0	0	0	0	0	0	0	0	0	0	0	0	0	0	0	0	0	0	0	0	0	0	0	0	0	0	0	0	0	0	0	0	0	0	0	0	0	0	0	0	0	0
575	Ebolavirus	0	0	0	0	0	3	0	0	0	0	0	0	0	0	0	0	0	0	0	0	0	0	0	0	0	0	0	0	0	0	0	0	0	0	0	0	0	0	0	0	0	0	0	0	0	0	0	0
576	Zaire ebolavirus	0	0	0	0	0	3	0	0	0	0	0	0	0	0	0	0	0	0	0	0	0	0	0	0	0	0	0	0	0	0	0	0	0	0	0	0	0	0	0	0	0	0	0	0	0	0	0	0
577	Paramyxoviridae	0	0	0	0	0	0	0	0	0	4	0	0	0	0	2	0	4	0	3	0	0	0	0	0	0	0	0	0	0	0	0	0	0	0	0	0	0	0	0	0	0	0	0	0	0	0	0	0
578	Orthoparamyxovirinae	0	0	0	0	0	0	0	0	0	0	0	0	0	0	0	0	2	0	0	0	0	0	0	0	0	0	0	0	0	0	0	0	0	0	0	0	0	0	0	0	0	0	0	0	0	0	0	0
579	Jeilongvirus	0	0	0	0	0	0	0	0	0	0	0	0	0	0	0	0	2	0	0	0	0	0	0	0	0	0	0	0	0	0	0	0	0	0	0	0	0	0	0	0	0	0	0	0	0	0	0	0
580	Jun jeilongvirus	0	0	0	0	0	0	0	0	0	0	0	0	0	0	0	0	2	0	0	0	0	0	0	0	0	0	0	0	0	0	0	0	0	0	0	0	0	0	0	0	0	0	0	0	0	0	0	0
581	unclassified Paramyxoviridae	0	0	0	0	0	0	0	0	0	4	0	0	0	0	2	0	2	0	3	0	0	0	0	0	0	0	0	0	0	0	0	0	0	0	0	0	0	0	0	0	0	0	0	0	0	0	0	0
583	Rhabdoviridae	0	2	0	3	3	0	0	0	0	0	0	0	0	0	0	0	0	0	0	0	0	0	0	0	0	0	0	0	0	0	0	0	0	2	0	0	0	2	0	0	0	0	2	0	0	0	0	0
584	unclassified Rhabdoviridae	0	2	0	3	3	0	0	0	0	0	0	0	0	0	0	0	0	0	0	0	0	0	0	0	0	0	0	0	0	0	0	0	0	2	0	0	0	2	0	0	0	0	0	0	0	0	0	0
585	Wheat rosette stunt virus	0	2	0	3	3	0	0	0	0	0	0	0	0	0	0	0	0	0	0	0	0	0	0	0	0	0	0	0	0	0	0	0	0	2	0	0	0	2	0	0	0	0	0	0	0	0	0	0
586	Polyploviricotina	2	0	0	0	0	13	2	14	3	5	0	7	0	2	0	0	0	0	0	0	2	0	0	9	3	2	0	0	0	0	2	2	2	0	0	0	0	0	0	0	0	0	0	0	0	2	3	0
587	Ellioviricetes	0	0	0	0	0	5	0	0	0	0	0	0	0	2	0	0	0	0	0	0	0	0	0	0	0	0	0	0	0	0	0	0	0	0	0	0	0	0	0	0	0	0	0	0	0	0	0	0
588	Bunyavirales	0	0	0	0	0	5	0	0	0	0	0	0	0	2	0	0	0	0	0	0	0	0	0	0	0	0	0	0	0	0	0	0	0	0	0	0	0	0	0	0	0	0	0	0	0	0	0	0
589	Arenaviridae	0	0	0	0	0	5	0	0	0	0	0	0	0	2	0	0	0	0	0	0	0	0	0	0	0	0	0	0	0	0	0	0	0	0	0	0	0	0	0	0	0	0	0	0	0	0	0	0
590	unclassified Arenaviridae	0	0	0	0	0	4	0	0	0	0	0	0	0	2	0	0	0	0	0	0	0	0	0	0	0	0	0	0	0	0	0	0	0	0	0	0	0	0	0	0	0	0	0	0	0	0	0	0
591	Arenavirus	0	0	0	0	0	0	0	0	0	0	0	0	0	2	0	0	0	0	0	0	0	0	0	0	0	0	0	0	0	0	0	0	0	0	0	0	0	0	0	0	0	0	0	0	0	0	0	0
592	Morogoro mammarenavirus	0	0	0	0	0	4	0	0	0	0	0	0	0	0	0	0	0	0	0	0	0	0	0	0	0	0	0	0	0	0	0	0	0	0	0	0	0	0	0	0	0	0	0	0	0	0	0	0
593	Insthoviricetes	2	0	0	0	0	8	2	14	3	5	0	7	0	0	0	0	0	0	0	0	2	0	0	9	3	2	0	0	0	0	2	2	2	0	0	0	0	0	0	0	0	0	0	0	0	2	3	0
594	Articulavirales	2	0	0	0	0	8	2	14	3	5	0	7	0	0	0	0	0	0	0	0	2	0	0	9	3	2	0	0	0	0	2	2	2	0	0	0	0	0	0	0	0	0	0	0	0	2	3	0
595	Orthomyxoviridae	2	0	0	0	0	8	2	14	3	5	0	7	0	0	0	0	0	0	0	0	2	0	0	9	3	2	0	0	0	0	2	2	2	0	0	0	0	0	0	0	0	0	0	0	0	2	3	0
596	Alphainfluenzavirus	2	0	0	0	0	8	2	14	3	5	0	7	0	0	0	0	0	0	0	0	2	0	0	9	3	2	0	0	0	0	2	2	2	0	0	0	0	0	0	0	0	0	0	0	0	2	3	0
597	Influenza A virus	2	0	0	0	0	8	2	14	3	5	0	7	0	0	0	0	0	0	0	0	2	0	0	9	3	2	0	0	0	0	2	2	2	0	0	0	0	0	0	0	0	0	0	0	0	2	3	0
598	Pisuviricota	4	0	3	20	7	55	7	13	47	112	231	176	144	156	133	11	285	72	57	14	4	4	24	28	0	2	0	0	1	3	0	0	0	0	0	0	0	850	0	18	18	20	0	0	25	3	0	0
599	Duplopiviricetes	0	0	0	13	7	38	3	8	42	93	167	137	115	130	106	8	52	52	44	11	4	4	20	14	0	0	0	0	0	0	0	0	0	0	0	0	0	0	0	13	14	16	0	0	21	0	0	0
600	Durnavirales	0	0	0	13	7	38	3	8	42	93	167	137	115	130	106	8	52	52	44	11	4	4	20	14	0	0	0	0	0	0	0	0	0	0	0	0	0	0	0	13	14	16	0	0	21	0	0	0
601	Partitiviridae	0	0	0	0	0	0	0	0	0	0	0	0	0	0	0	0	0	0	0	0	0	0	0	0	0	0	0	0	0	0	0	0	0	0	0	0	0	0	0	0	0	0	0	0	0	0	0	0
602	Betapartitivirus	0	0	0	0	0	0	0	0	0	0	0	0	0	0	0	0	0	0	0	0	0	0	0	0	0	0	0	0	0	0	0	0	0	0	0	0	0	0	0	0	0	0	0	0	0	0	0	0
603	Picobirnaviridae	0	0	0	13	7	38	3	8	42	93	167	137	115	130	106	8	52	52	44	11	4	4	20	14	0	0	0	0	0	0	0	0	0	0	0	0	0	0	0	13	14	16	0	0	21	0	0	0
604	Picobirnavirus	0	0	0	13	7	38	3	8	42	93	167	137	115	130	106	8	52	52	44	11	4	4	20	14	0	0	0	0	0	0	0	0	0	0	0	0	0	0	0	13	14	16	0	0	21	0	0	0
605	Human picobirnavirus	0	0	0	7	2	8	0	5	11	33	42	37	22	36	20	2	19	5	7	2	2	0	5	2	0	0	0	0	0	0	0	0	0	0	0	0	0	0	0	0	2	2	0	0	5	0	0	0
606	unclassified Picobirnavirus	0	0	0	0	2	10	0	0	8	17	48	44	36	37	37	2	9	25	12	3	0	2	6	3	0	0	0	0	0	0	0	0	0	0	0	0	0	0	0	3	6	10	0	0	8	0	0	0
607	Microtus picobirnavirus V-111/USA/2008	0	0	0	0	0	0	0	0	0	2	5	4	5	4	10	0	0	5	0	0	0	0	0	0	0	0	0	0	0	0	0	0	0	0	0	0	0	0	0	2	2	3	0	0	0	0	0	0
608	Otarine picobirnavirus	0	0	0	0	0	0	0	0	0	0	5	4	0	0	5	0	0	2	0	0	0	0	0	0	0	0	0	0	0	0	0	0	0	0	0	0	0	0	0	0	0	0	0	0	0	0	0	0
609	Picobirnavirus bovine/RUBV-P/IND/2005	0	0	0	0	0	0	0	0	0	0	0	0	0	0	0	0	0	0	0	0	0	0	0	0	0	0	0	0	0	0	0	0	0	0	0	0	0	0	0	0	0	0	0	0	0	0	0	0
610	Picobirnavirus mouse/M-58/USA/2008	0	0	0	0	0	2	0	0	0	0	0	2	0	2	0	0	0	0	0	0	0	0	0	0	0	0	0	0	0	0	0	0	0	0	0	0	0	0	0	0	0	0	0	0	0	0	0	0
611	Porcine picobirnavirus	0	0	0	0	0	5	0	0	3	2	16	14	13	9	6	0	4	8	3	0	0	0	3	2	0	0	0	0	0	0	0	0	0	0	0	0	0	0	0	0	0	3	0	0	3	0	0	0
612	Porcine picobirnavirus isolates	0	0	0	0	0	0	0	0	0	0	0	0	0	0	0	0	0	0	0	0	0	0	0	0	0	0	0	0	0	0	0	0	0	0	0	0	0	0	0	0	0	0	0	0	0	0	0	0
613	Porcine picobirnavirus pig/SD	0	0	0	0	0	0	0	0	0	0	0	0	0	0	0	0	0	0	0	0	0	0	0	0	0	0	0	0	0	0	0	0	0	0	0	0	0	0	0	0	0	0	0	0	0	0	0	0
614	Pisoniviricetes	4	0	3	7	0	14	4	5	5	19	59	37	26	26	27	3	20	20	10	3	0	0	4	12	0	2	0	0	1	0	0	0	0	0	0	0	0	850	0	5	4	4	0	0	4	0	0	0
615	Nidovirales	0	0	3	2	0	0	2	0	0	0	0	0	0	0	0	0	12	0	0	0	0	0	0	0	0	0	0	0	1	0	0	0	0	0	0	0	0	0	0	0	0	0	0	0	0	0	0	0
616	Arnidovirineae	0	0	3	0	0	0	0	0	0	0	0	0	0	0	0	0	0	0	0	0	0	0	0	0	0	0	0	0	0	0	0	0	0	0	0	0	0	0	0	0	0	0	0	0	0	0	0	0
617	Arteriviridae	0	0	3	0	0	0	0	0	0	0	0	0	0	0	0	0	0	0	0	0	0	0	0	0	0	0	0	0	0	0	0	0	0	0	0	0	0	0	0	0	0	0	0	0	0	0	0	0
618	unclassified Arteriviridae	0	0	3	0	0	0	0	0	0	0	0	0	0	0	0	0	0	0	0	0	0	0	0	0	0	0	0	0	0	0	0	0	0	0	0	0	0	0	0	0	0	0	0	0	0	0	0	0
619	Porcine reproductive and respiratory syndrome virus	0	0	3	0	0	0	0	0	0	0	0	0	0	0	0	0	0	0	0	0	0	0	0	0	0	0	0	0	0	0	0	0	0	0	0	0	0	0	0	0	0	0	0	0	0	0	0	0
620	Cornidovirineae	0	0	0	1	0	0	0	0	0	0	0	0	0	0	0	0	12	0	0	0	0	0	0	0	0	0	0	0	1	0	0	0	0	0	0	0	0	0	0	0	0	0	0	0	0	0	0	0
621	Coronaviridae	0	0	0	1	0	0	0	0	0	0	0	0	0	0	0	0	12	0	0	0	0	0	0	0	0	0	0	0	1	0	0	0	0	0	0	0	0	0	0	0	0	0	0	0	0	0	0	0
622	Orthocoronavirinae	0	0	0	1	0	0	0	0	0	0	0	0	0	0	0	0	12	0	0	0	0	0	0	0	0	0	0	0	1	0	0	0	0	0	0	0	0	0	0	0	0	0	0	0	0	0	0	0
623	Betacoronavirus	0	0	0	1	0	0	0	0	0	0	0	0	0	0	0	0	12	0	0	0	0	0	0	0	0	0	0	0	1	0	0	0	0	0	0	0	0	0	0	0	0	0	0	0	0	0	0	0
624	Embecovirus	0	0	0	0	0	0	0	0	0	0	0	0	0	0	0	0	6	0	0	0	0	0	0	0	0	0	0	0	0	0	0	0	0	0	0	0	0	0	0	0	0	0	0	0	0	0	0	0
625	Betacoronavirus 1	0	0	0	0	0	0	0	0	0	0	0	0	0	0	0	0	0	0	0	0	0	0	0	0	0	0	0	0	0	0	0	0	0	0	0	0	0	0	0	0	0	0	0	0	0	0	0	0
626	Human coronavirus HKU1	0	0	0	0	0	0	0	0	0	0	0	0	0	0	0	0	6	0	0	0	0	0	0	0	0	0	0	0	0	0	0	0	0	0	0	0	0	0	0	0	0	0	0	0	0	0	0	0
629	Picornavirales	4	0	0	5	0	14	2	5	5	19	59	37	26	26	27	3	8	20	10	3	0	0	4	12	0	2	0	0	0	0	0	0	0	0	0	0	0	850	0	5	4	4	0	0	4	0	0	0
630	Dicistroviridae	0	0	0	0	0	6	0	0	2	10	31	16	14	12	18	2	5	13	5	2	0	0	2	3	0	0	0	0	0	0	0	0	0	0	0	0	0	0	0	2	2	2	0	0	3	0	0	0
631	Aparavirus	0	0	0	0	0	4	0	0	0	2	5	3	6	5	4	0	5	5	0	0	0	0	0	0	0	0	0	0	0	0	0	0	0	0	0	0	0	0	0	0	0	0	0	0	0	0	0	0
633	Kashmir bee virus	0	0	0	0	0	0	0	0	0	0	3	0	2	0	3	0	0	0	0	0	0	0	0	0	0	0	0	0	0	0	0	0	0	0	0	0	0	0	0	0	0	0	0	0	0	0	0	0
634	Taura syndrome virus	0	0	0	0	0	2	0	0	0	0	0	0	0	0	0	0	0	0	0	0	0	0	0	0	0	0	0	0	0	0	0	0	0	0	0	0	0	0	0	0	0	0	0	0	0	0	0	0
635	Cripavirus	0	0	0	0	0	0	0	0	0	2	2	2	0	0	2	0	0	0	0	0	0	0	0	0	0	0	0	0	0	0	0	0	0	0	0	0	0	0	0	0	0	0	0	0	0	0	0	0
636	Aphid lethal paralysis virus	0	0	0	0	0	0	0	0	0	2	0	0	0	0	0	0	0	0	0	0	0	0	0	0	0	0	0	0	0	0	0	0	0	0	0	0	0	0	0	0	0	0	0	0	0	0	0	0
637	Triatovirus	0	0	0	0	0	0	0	0	0	0	2	0	0	2	0	0	0	0	0	0	0	0	0	0	0	0	0	0	0	0	0	0	0	0	0	0	0	0	0	0	0	0	0	0	0	0	0	0
638	Triatoma virus	0	0	0	0	0	0	0	0	0	0	0	0	0	2	0	0	0	0	0	0	0	0	0	0	0	0	0	0	0	0	0	0	0	0	0	0	0	0	0	0	0	0	0	0	0	0	0	0
639	unclassified Dicistroviridae	0	0	0	0	0	2	0	0	0	0	4	3	2	0	0	0	0	0	0	0	0	0	0	0	0	0	0	0	0	0	0	0	0	0	0	0	0	0	0	0	0	0	0	0	0	0	0	0
640	Dicistroviridae SC2638	0	0	0	0	0	2	0	0	0	0	2	0	0	0	0	0	0	0	0	0	0	0	0	0	0	0	0	0	0	0	0	0	0	0	0	0	0	0	0	0	0	0	0	0	0	0	0	0
641	Macrobrachium rosenbergii Taihu virus	0	0	0	0	0	0	0	0	0	0	2	2	0	0	0	0	0	0	0	0	0	0	0	0	0	0	0	0	0	0	0	0	0	0	0	0	0	0	0	0	0	0	0	0	0	0	0	0
642	Iflaviridae	0	0	0	0	0	0	0	0	0	4	8	4	3	2	2	0	2	2	2	0	0	0	0	2	0	0	0	0	0	0	0	0	0	0	0	0	0	0	0	0	0	0	0	0	0	0	0	0
643	Iflavirus	0	0	0	0	0	0	0	0	0	4	8	4	3	2	2	0	2	2	2	0	0	0	0	2	0	0	0	0	0	0	0	0	0	0	0	0	0	0	0	0	0	0	0	0	0	0	0	0
644	Lygus lineolaris virus 1	0	0	0	0	0	0	0	0	0	0	2	0	0	0	0	0	0	0	0	0	0	0	0	0	0	0	0	0	0	0	0	0	0	0	0	0	0	0	0	0	0	0	0	0	0	0	0	0
645	Sacbrood virus	0	0	0	0	0	0	0	0	0	3	4	3	3	0	2	0	2	0	2	0	0	0	0	2	0	0	0	0	0	0	0	0	0	0	0	0	0	0	0	0	0	0	0	0	0	0	0	0
646	Picornaviridae	4	0	0	4	0	5	2	4	2	3	9	12	7	9	4	0	0	4	0	0	0	0	2	6	0	2	0	0	0	0	0	0	0	0	0	0	0	850	0	3	2	2	0	0	0	0	0	0
647	Cardiovirus	0	0	0	0	0	2	0	0	0	2	3	6	5	6	0	0	0	0	0	0	0	0	0	0	0	0	0	0	0	0	0	0	0	0	0	0	0	0	0	0	0	0	0	0	0	0	0	0
648	Cardiovirus B	0	0	0	0	0	0	0	0	0	2	3	6	5	6	0	0	0	0	0	0	0	0	0	0	0	0	0	0	0	0	0	0	0	0	0	0	0	0	0	0	0	0	0	0	0	0	0	0
651	Enterovirus	4	0	0	4	0	0	0	3	0	0	3	3	0	0	0	0	0	0	0	0	0	0	0	3	0	2	0	0	0	0	0	0	0	0	0	0	0	849	0	0	0	0	0	0	0	0	0	0
652	Enterovirus A	0	0	0	0	0	0	0	0	0	0	0	0	0	0	0	0	0	0	0	0	0	0	0	0	0	0	0	0	0	0	0	0	0	0	0	0	0	12	0	0	0	0	0	0	0	0	0	0
653	unclassified Enterovirus	3	0	0	4	0	0	0	3	0	0	3	3	0	0	0	0	0	0	0	0	0	0	0	0	0	0	0	0	0	0	0	0	0	0	0	0	0	709	0	0	0	0	0	0	0	0	0	0
654	Coxsackievirus	3	0	0	4	0	0	0	3	0	0	3	3	0	0	0	0	0	0	0	0	0	0	0	0	0	0	0	0	0	0	0	0	0	0	0	0	0	679	0	0	0	0	0	0	0	0	0	0
655	Kobuvirus	0	0	0	0	0	0	0	0	0	0	0	0	0	0	0	0	0	0	0	0	0	0	0	3	0	0	0	0	0	0	0	0	0	0	0	0	0	0	0	0	0	0	0	0	0	0	0	0
656	Aichivirus A	0	0	0	0	0	0	0	0	0	0	0	0	0	0	0	0	0	0	0	0	0	0	0	2	0	0	0	0	0	0	0	0	0	0	0	0	0	0	0	0	0	0	0	0	0	0	0	0
657	Mischivirus	0	0	0	0	0	2	2	0	0	0	0	0	2	0	0	0	0	2	0	0	0	0	0	0	0	0	0	0	0	0	0	0	0	0	0	0	0	0	0	0	0	0	0	0	0	0	0	0
658	Mischivirus A	0	0	0	0	0	2	2	0	0	0	0	0	2	0	0	0	0	2	0	0	0	0	0	0	0	0	0	0	0	0	0	0	0	0	0	0	0	0	0	0	0	0	0	0	0	0	0	0
661	unclassified Picornavirales	0	0	0	0	0	0	0	0	0	0	4	2	2	0	0	0	0	0	0	0	0	0	0	0	0	0	0	0	0	0	0	0	0	0	0	0	0	0	0	0	0	0	0	0	0	0	0	0
662	Calhevirus 1	0	0	0	0	0	0	0	0	0	0	0	0	0	0	0	0	0	0	0	0	0	0	0	0	0	0	0	0	0	0	0	0	0	0	0	0	0	0	0	0	0	0	0	0	0	0	0	0
663	Posavirus	0	0	0	0	0	0	0	0	0	0	4	2	2	0	0	0	0	0	0	0	0	0	0	0	0	0	0	0	0	0	0	0	0	0	0	0	0	0	0	0	0	0	0	0	0	0	0	0
664	Posavirus 1	0	0	0	0	0	0	0	0	0	0	4	2	2	0	0	0	0	0	0	0	0	0	0	0	0	0	0	0	0	0	0	0	0	0	0	0	0	0	0	0	0	0	0	0	0	0	0	0
665	Stelpaviricetes	0	0	0	0	0	3	0	0	0	0	5	2	3	0	0	0	213	0	3	0	0	0	0	2	0	0	0	0	0	3	0	0	0	0	0	0	0	0	0	0	0	0	0	0	0	3	0	0
666	Patatavirales	0	0	0	0	0	0	0	0	0	0	0	0	0	0	0	0	0	0	0	0	0	0	0	0	0	0	0	0	0	0	0	0	0	0	0	0	0	0	0	0	0	0	0	0	0	3	0	0
667	Potyviridae	0	0	0	0	0	0	0	0	0	0	0	0	0	0	0	0	0	0	0	0	0	0	0	0	0	0	0	0	0	0	0	0	0	0	0	0	0	0	0	0	0	0	0	0	0	3	0	0
668	Potyvirus	0	0	0	0	0	0	0	0	0	0	0	0	0	0	0	0	0	0	0	0	0	0	0	0	0	0	0	0	0	0	0	0	0	0	0	0	0	0	0	0	0	0	0	0	0	3	0	0
669	Zucchini yellow mosaic virus	0	0	0	0	0	0	0	0	0	0	0	0	0	0	0	0	0	0	0	0	0	0	0	0	0	0	0	0	0	0	0	0	0	0	0	0	0	0	0	0	0	0	0	0	0	3	0	0
670	Stellavirales	0	0	0	0	0	3	0	0	0	0	5	2	3	0	0	0	213	0	3	0	0	0	0	2	0	0	0	0	0	3	0	0	0	0	0	0	0	0	0	0	0	0	0	0	0	0	0	0
671	Astroviridae	0	0	0	0	0	3	0	0	0	0	5	2	3	0	0	0	213	0	3	0	0	0	0	2	0	0	0	0	0	3	0	0	0	0	0	0	0	0	0	0	0	0	0	0	0	0	0	0
672	Avastrovirus	0	0	0	0	0	0	0	0	0	0	0	0	0	0	0	0	2	0	0	0	0	0	0	0	0	0	0	0	0	0	0	0	0	0	0	0	0	0	0	0	0	0	0	0	0	0	0	0
673	unclassified Avastrovirus	0	0	0	0	0	0	0	0	0	0	0	0	0	0	0	0	2	0	0	0	0	0	0	0	0	0	0	0	0	0	0	0	0	0	0	0	0	0	0	0	0	0	0	0	0	0	0	0
674	Turkey astrovirus	0	0	0	0	0	0	0	0	0	0	0	0	0	0	0	0	2	0	0	0	0	0	0	0	0	0	0	0	0	0	0	0	0	0	0	0	0	0	0	0	0	0	0	0	0	0	0	0
675	Mamastrovirus	0	0	0	0	0	0	0	0	0	0	0	0	0	0	0	0	65	0	0	0	0	0	0	0	0	0	0	0	0	0	0	0	0	0	0	0	0	0	0	0	0	0	0	0	0	0	0	0
676	Mamastrovirus 3	0	0	0	0	0	0	0	0	0	0	0	0	0	0	0	0	3	0	0	0	0	0	0	0	0	0	0	0	0	0	0	0	0	0	0	0	0	0	0	0	0	0	0	0	0	0	0	0
677	unclassified Mamastrovirus	0	0	0	0	0	0	0	0	0	0	0	0	0	0	0	0	49	0	0	0	0	0	0	0	0	0	0	0	0	0	0	0	0	0	0	0	0	0	0	0	0	0	0	0	0	0	0	0
678	Astrovirus wild boar/WBAstV-1/2011/HUN	0	0	0	0	0	0	0	0	0	0	0	0	0	0	0	0	3	0	0	0	0	0	0	0	0	0	0	0	0	0	0	0	0	0	0	0	0	0	0	0	0	0	0	0	0	0	0	0
679	Canine astrovirus	0	0	0	0	0	0	0	0	0	0	0	0	0	0	0	0	2	0	0	0	0	0	0	0	0	0	0	0	0	0	0	0	0	0	0	0	0	0	0	0	0	0	0	0	0	0	0	0
680	Porcine astrovirus 2	0	0	0	0	0	0	0	0	0	0	0	0	0	0	0	0	13	0	0	0	0	0	0	0	0	0	0	0	0	0	0	0	0	0	0	0	0	0	0	0	0	0	0	0	0	0	0	0
681	Porcine astrovirus 4	0	0	0	0	0	0	0	0	0	0	0	0	0	0	0	0	3	0	0	0	0	0	0	0	0	0	0	0	0	0	0	0	0	0	0	0	0	0	0	0	0	0	0	0	0	0	0	0
682	unclassified Astroviridae	0	0	0	0	0	0	0	0	0	0	0	0	0	0	0	0	35	0	0	0	0	0	0	0	0	0	0	0	0	0	0	0	0	0	0	0	0	0	0	0	0	0	0	0	0	0	0	0
683	Murine astrovirus	0	0	0	0	0	0	0	0	0	0	0	0	0	0	0	0	30	0	0	0	0	0	0	0	0	0	0	0	0	0	0	0	0	0	0	0	0	0	0	0	0	0	0	0	0	0	0	0
684	Pararnavirae	0	3	9	3	3	18	23	35	6	15	35	50	12	24	11	53	11	8	12	0	0	0	6	7	0	0	0	0	0	2	5	2	0	0	0	0	0	0	0	24	23	0	14	3	49	4	2	0
685	Artverviricota	0	3	9	3	3	18	23	35	6	15	35	50	12	24	11	53	11	8	12	0	0	0	6	7	0	0	0	0	0	2	5	2	0	0	0	0	0	0	0	24	23	0	14	3	49	4	2	0
686	Revtraviricetes	0	3	9	3	3	18	23	35	6	15	35	50	12	24	11	53	11	8	12	0	0	0	6	7	0	0	0	0	0	2	5	2	0	0	0	0	0	0	0	24	23	0	14	3	49	4	2	0
687	Blubervirales	0	0	0	0	0	2	0	0	0	0	2	4	0	4	0	0	0	0	0	0	0	0	0	0	0	0	0	0	0	0	0	0	0	0	0	0	0	0	0	2	0	0	0	0	0	0	0	0
688	Hepadnaviridae	0	0	0	0	0	2	0	0	0	0	2	4	0	4	0	0	0	0	0	0	0	0	0	0	0	0	0	0	0	0	0	0	0	0	0	0	0	0	0	2	0	0	0	0	0	0	0	0
689	Orthohepadnavirus	0	0	0	0	0	2	0	0	0	0	2	4	0	4	0	0	0	0	0	0	0	0	0	0	0	0	0	0	0	0	0	0	0	0	0	0	0	0	0	2	0	0	0	0	0	0	0	0
690	Hepatitis B virus	0	0	0	0	0	0	0	0	0	0	0	0	0	0	0	0	0	0	0	0	0	0	0	0	0	0	0	0	0	0	0	0	0	0	0	0	0	0	0	0	0	0	0	0	0	0	0	0
691	Woodchuck hepatitis virus	0	0	0	0	0	2	0	0	0	0	0	4	0	0	0	0	0	0	0	0	0	0	0	0	0	0	0	0	0	0	0	0	0	0	0	0	0	0	0	0	0	0	0	0	0	0	0	0
692	Ortervirales	0	3	9	3	3	16	23	35	6	15	33	46	12	20	11	53	11	8	12	0	0	0	6	7	0	0	0	0	0	2	5	2	0	0	0	0	0	0	0	22	23	0	14	3	49	4	2	0
693	Caulimoviridae	0	0	0	0	0	0	0	0	0	0	0	0	0	0	0	0	0	0	0	0	0	0	0	0	0	0	0	0	0	0	0	0	0	0	0	0	0	0	0	0	17	0	0	0	0	0	0	0
694	Cavemovirus	0	0	0	0	0	0	0	0	0	0	0	0	0	0	0	0	0	0	0	0	0	0	0	0	0	0	0	0	0	0	0	0	0	0	0	0	0	0	0	0	0	0	0	0	0	0	0	0
695	Soymovirus	0	0	0	0	0	0	0	0	0	0	0	0	0	0	0	0	0	0	0	0	0	0	0	0	0	0	0	0	0	0	0	0	0	0	0	0	0	0	0	0	13	0	0	0	0	0	0	0
696	Soybean chlorotic mottle virus	0	0	0	0	0	0	0	0	0	0	0	0	0	0	0	0	0	0	0	0	0	0	0	0	0	0	0	0	0	0	0	0	0	0	0	0	0	0	0	0	9	0	0	0	0	0	0	0
697	Retroviridae	0	3	9	3	3	16	23	35	6	15	33	46	12	20	11	53	11	7	12	0	0	0	6	7	0	0	0	0	0	2	5	2	0	0	0	0	0	0	0	22	6	0	14	2	49	4	2	0
698	Orthoretrovirinae	0	3	9	3	3	16	23	35	6	15	33	45	11	19	10	53	11	6	10	0	0	0	6	7	0	0	0	0	0	2	5	2	0	0	0	0	0	0	0	22	5	0	14	2	49	4	2	0
699	Betaretrovirus	0	0	0	0	0	2	0	0	3	7	7	4	5	7	6	0	3	2	0	0	0	0	0	0	0	0	0	0	0	0	0	0	0	0	0	0	0	0	0	0	0	0	0	0	2	0	0	0
700	Mouse mammary tumor virus	0	0	0	0	0	2	0	0	3	7	7	4	5	6	5	0	3	2	0	0	0	0	0	0	0	0	0	0	0	0	0	0	0	0	0	0	0	0	0	0	0	0	0	0	2	0	0	0
701	Gammaretrovirus	0	0	6	3	3	7	19	33	2	8	15	31	4	12	4	53	8	4	7	0	0	0	5	6	0	0	0	0	0	0	4	2	0	0	0	0	0	0	0	21	4	0	14	0	47	4	2	0
702	Gibbon ape leukemia virus	0	0	0	0	0	0	0	0	0	2	0	0	0	0	0	0	0	0	0	0	0	0	0	0	0	0	0	0	0	0	0	0	0	0	0	0	0	0	0	0	0	0	0	0	0	0	0	0
704	Murine leukemia virus	0	0	0	0	0	0	0	0	0	0	0	0	0	0	0	0	0	0	0	0	0	0	0	0	0	0	0	0	0	0	0	0	0	0	0	0	0	0	0	0	0	0	0	0	0	0	0	0
705	Porcine type-C oncovirus	0	0	0	0	0	0	0	0	0	0	0	0	0	0	0	0	0	0	3	0	0	0	0	0	0	0	0	0	0	0	0	0	0	0	0	0	0	0	0	0	0	0	0	0	0	0	0	0
706	unclassified Gammaretrovirus	0	0	6	0	3	7	19	33	0	4	5	26	2	4	0	52	5	3	0	0	0	0	4	5	0	0	0	0	0	0	4	2	0	0	0	0	0	0	0	20	4	0	14	0	45	4	2	0
707	Spleen focus-forming virus	0	0	6	0	3	7	19	33	0	4	5	26	2	4	0	52	5	3	0	0	0	0	4	5	0	0	0	0	0	0	4	2	0	0	0	0	0	0	0	20	4	0	14	0	45	4	2	0
708	Lentivirus	0	3	3	0	0	7	3	2	0	0	10	10	0	0	0	0	0	0	2	0	0	0	0	0	0	0	0	0	0	0	0	0	0	0	0	0	0	0	0	0	0	0	0	0	0	0	0	0
709	Human immunodeficiency virus 1	0	0	3	0	0	6	3	2	0	0	9	10	0	0	0	0	0	0	2	0	0	0	0	0	0	0	0	0	0	0	0	0	0	0	0	0	0	0	0	0	0	0	0	0	0	0	0	0
710	unclassified Retroviridae	0	0	0	0	0	0	0	0	0	0	0	0	0	0	0	0	0	0	2	0	0	0	0	0	0	0	0	0	0	0	0	0	0	0	0	0	0	0	0	0	0	0	0	0	0	0	0	0
711	Intracisternal A-particles	0	0	0	0	0	0	0	0	0	0	0	0	0	0	0	0	0	0	0	0	0	0	0	0	0	0	0	0	0	0	0	0	0	0	0	0	0	0	0	0	0	0	0	0	0	0	0	0
712	Golden hamster intracisternal A-particle H18	0	0	0	0	0	0	0	0	0	0	0	0	0	0	0	0	0	0	0	0	0	0	0	0	0	0	0	0	0	0	0	0	0	0	0	0	0	0	0	0	0	0	0	0	0	0	0	0
713	unclassified Riboviria	3	1	2	2	2	0	0	3	1	2	0	2	3	1	2	2	2	2	0	2	0	1	4	2	1	0	0	0	1	0	0	0	0	1	0	0	1	0	0	0	4	2	0	0	2	0	0	0
715	unclassified ssRNA viruses	3	1	1	2	2	0	0	3	1	2	0	2	2	1	2	1	2	1	0	1	0	1	4	2	1	0	0	0	0	0	0	0	0	1	0	0	1	0	0	0	4	1	0	0	1	0	0	0
716	unclassified ssRNA positive-strand viruses	3	1	1	2	2	0	0	3	1	2	0	2	2	1	2	1	2	1	0	1	0	1	4	2	1	0	0	0	0	0	0	0	0	1	0	0	1	0	0	0	4	1	0	0	1	0	0	0
718	unclassified viruses	0	2	4	2	3	10	0	4	4	4	11	7	34	34	30	0	14	18	14	8	7	10	15	12	10	3	9	9	9	9	13	2	4	3	5	0	0	0	2	1	3	4	0	3	5	4	0	5
719	Sewage associated circovirus-like sequence	0	0	0	0	0	0	0	0	0	0	0	0	0	0	0	0	0	0	0	0	0	0	0	0	0	0	0	0	0	0	0	0	0	2	0	0	0	0	0	0	0	0	0	0	0	0	0	0
720	unclassified bacterial viruses	0	2	2	0	3	6	0	2	4	4	11	7	25	32	25	0	13	14	11	3	6	7	11	7	7	0	6	5	6	5	9	2	4	0	5	0	0	0	0	0	3	2	0	3	2	4	0	4
721	Bacteriophage sp.	0	0	0	0	0	0	0	0	0	0	0	0	3	3	3	0	0	2	0	0	0	0	2	0	0	0	0	0	0	0	0	0	0	0	0	0	0	0	0	0	0	0	0	0	0	0	0	0
722	environmental samples <viruses,unclassified bacterial viruses>	0	0	0	0	2	5	0	0	0	3	11	7	19	20	16	0	8	8	5	0	0	4	5	6	0	0	4	3	3	2	5	0	3	0	2	0	0	0	0	0	3	0	0	0	0	2	0	0
723	uncultured cyanophage	0	0	0	0	0	0	0	0	0	0	0	0	3	5	4	0	2	0	0	0	0	0	2	0	0	0	0	0	0	0	0	0	0	0	0	0	0	0	0	0	0	0	0	0	0	2	0	0
724	uncultured phage	0	0	0	0	2	5	0	0	0	3	11	7	16	15	12	0	6	8	5	0	0	4	3	6	0	0	4	3	3	2	5	0	3	0	2	0	0	0	0	0	3	0	0	0	0	0	0	0
725	Synechococcus phage S	0	0	0	0	0	0	0	0	0	0	0	0	0	4	0	0	0	0	0	0	2	0	0	0	0	0	0	0	0	0	0	0	0	0	0	0	0	0	0	0	0	0	0	0	0	0	0	0
726	unclassified DNA viruses	0	0	2	2	0	4	0	2	0	0	0	0	9	2	5	0	1	4	3	5	1	3	4	5	3	3	3	4	3	4	4	0	0	1	0	0	0	0	0	1	0	2	0	0	3	0	0	0
727	unclassified dsDNA phages	0	0	2	2	0	4	0	2	0	0	0	0	7	2	3	0	1	3	2	3	1	2	4	5	3	1	3	4	3	4	3	0	0	1	0	0	0	0	0	1	0	2	0	0	1	0	0	0
728	unclassified dsDNA viruses	0	0	0	0	0	0	0	0	0	0	0	0	2	0	2	0	0	1	1	2	0	1	0	0	0	2	0	0	0	0	1	0	0	0	0	0	0	0	0	0	0	0	0	0	2	0	0	0
729	Varidnaviria	16	0	5	8	0	6	2	2	5	2	9	8	100	122	99	9	65	112	96	32	33	36	76	34	37	24	28	37	37	39	117	24	29	36	34	7	12	6	21	10	6	5	5	19	10	17	9	14
730	Bamfordvirae	16	0	5	8	0	6	2	2	5	2	9	8	100	122	99	9	65	112	96	32	33	36	76	34	37	24	28	37	37	39	117	24	29	36	34	7	12	6	21	10	6	5	5	19	10	17	9	14
731	Nucleocytoviricota	16	0	5	8	0	6	2	2	5	2	7	8	93	110	95	9	61	107	85	30	31	34	72	34	30	24	28	37	37	35	112	22	29	34	31	7	12	5	19	10	6	5	5	16	10	15	9	14
732	Megaviricetes	13	0	5	3	0	6	2	2	5	2	3	8	88	104	91	9	59	104	82	30	31	31	68	34	30	24	28	37	35	35	109	22	29	34	31	7	12	0	17	10	6	5	5	15	10	14	9	14
733	Algavirales	3	0	5	3	0	4	2	2	0	2	3	6	37	38	38	6	22	49	25	11	14	10	23	19	11	9	14	21	13	15	41	9	16	19	15	5	6	0	2	0	2	5	0	4	4	6	2	9
734	Phycodnaviridae	3	0	5	3	0	4	2	2	0	2	3	6	37	38	38	6	22	49	25	11	14	10	23	19	11	9	14	21	13	15	41	9	16	19	15	5	6	0	2	0	2	5	0	4	4	6	2	9
735	Chlorovirus	0	0	0	0	0	2	0	0	0	0	2	3	10	12	16	0	2	19	9	3	5	3	10	9	3	0	4	8	2	2	10	2	5	6	4	2	0	0	0	0	0	2	0	0	0	4	0	5
736	Acanthocystis turfacea chlorella virus 1	0	0	0	0	0	0	0	0	0	0	0	0	0	2	2	0	0	0	0	2	0	0	0	0	0	0	0	2	0	0	0	0	0	0	0	0	0	0	0	0	0	0	0	0	0	0	0	0
737	Paramecium bursaria Chlorella virus 1	0	0	0	0	0	0	0	0	0	0	0	2	0	0	0	0	0	0	0	0	0	0	0	0	0	0	0	0	0	0	0	0	0	0	0	0	0	0	0	0	0	0	0	0	0	0	0	0
738	Paramecium bursaria Chlorella virus A1	0	0	0	0	0	2	0	0	0	0	0	0	5	3	6	0	2	9	7	0	3	2	7	7	2	0	0	4	0	0	6	0	2	3	2	0	0	0	0	0	0	0	0	0	0	3	0	3
741	Coccolithovirus	0	0	0	0	0	0	0	0	0	0	0	0	0	0	0	0	0	0	0	0	0	0	0	0	0	0	0	0	0	0	0	0	0	0	0	0	0	0	0	0	0	0	0	0	0	0	0	0
742	unclassified Coccolithovirus	0	0	0	0	0	0	0	0	0	0	0	0	0	0	0	0	0	0	0	0	0	0	0	0	0	0	0	0	0	0	0	0	0	0	0	0	0	0	0	0	0	0	0	0	0	0	0	0
743	environmental samples <viruses,family Phycodnaviridae>	0	0	0	0	0	0	0	0	0	0	0	2	9	8	7	3	6	8	5	3	5	2	4	3	3	2	3	0	3	5	6	3	5	3	6	0	2	0	0	0	0	0	0	0	0	0	2	2
744	Organic Lake phycodnavirus	0	0	0	0	0	0	0	0	0	0	0	0	0	2	0	0	0	0	0	0	0	0	0	0	0	0	0	0	0	0	0	0	0	0	0	0	0	0	0	0	0	0	0	0	0	0	0	0
745	Organic Lake phycodnavirus 1	0	0	0	0	0	0	0	0	0	0	0	0	2	0	0	0	0	0	0	0	0	0	2	0	0	0	2	0	0	0	0	0	0	0	2	0	0	0	0	0	0	0	0	0	0	0	0	0
746	Organic Lake phycodnavirus 2	0	0	0	0	0	0	0	0	0	0	0	0	2	4	2	2	2	3	2	0	0	0	0	0	0	0	0	0	0	4	2	0	0	2	3	0	0	0	0	0	0	0	0	0	0	0	2	0
747	uncultured phycodnavirus	0	0	0	0	0	0	0	0	0	0	0	0	0	0	2	0	0	0	0	0	0	0	0	0	0	0	0	0	0	0	0	0	0	0	0	0	0	0	0	0	0	0	0	0	0	0	0	0
750	Prasinovirus	0	0	0	0	0	0	0	0	0	0	0	0	2	2	2	0	0	2	0	0	0	0	0	0	2	0	0	6	2	2	5	0	0	0	0	0	0	0	0	0	0	0	0	0	0	0	0	0
751	Micromonas pusilla virus SP1	0	0	0	0	0	0	0	0	0	0	0	0	0	0	0	0	0	0	0	0	0	0	0	0	0	0	0	0	0	0	0	0	0	0	0	0	0	0	0	0	0	0	0	0	0	0	0	0
752	Micromonas pusilla virus SP1 sensu lato	0	0	0	0	0	0	0	0	0	0	0	0	0	0	0	0	0	0	0	0	0	0	0	0	0	0	0	0	0	0	0	0	0	0	0	0	0	0	0	0	0	0	0	0	0	0	0	0
753	unclassified Prasinovirus	0	0	0	0	0	0	0	0	0	0	0	0	0	2	0	0	0	0	0	0	0	0	0	0	0	0	0	4	2	0	3	0	0	0	0	0	0	0	0	0	0	0	0	0	0	0	0	0
754	Bathycoccus sp. RCC1105 virus BpV	0	0	0	0	0	0	0	0	0	0	0	0	0	0	0	0	0	0	0	0	0	0	0	0	0	0	0	3	0	0	0	0	0	0	0	0	0	0	0	0	0	0	0	0	0	0	0	0
755	Micromonas pusilla virus 12T	0	0	0	0	0	0	0	0	0	0	0	0	0	0	0	0	0	0	0	0	0	0	0	0	0	0	0	0	2	0	0	0	0	0	0	0	0	0	0	0	0	0	0	0	0	0	0	0
756	Prymnesiovirus	0	0	0	0	0	0	0	0	0	0	0	0	4	2	3	0	0	7	0	0	0	2	0	0	0	0	0	0	0	0	3	0	0	0	0	0	0	0	0	0	0	0	0	0	0	0	0	0
757	unclassified Prymnesiovirus	0	0	0	0	0	0	0	0	0	0	0	0	4	2	3	0	0	7	0	0	0	2	0	0	0	0	0	0	0	0	3	0	0	0	0	0	0	0	0	0	0	0	0	0	0	0	0	0
758	Phaeocystis globosa virus	0	0	0	0	0	0	0	0	0	0	0	0	4	2	3	0	0	7	0	0	0	2	0	0	0	0	0	0	0	0	2	0	0	0	0	0	0	0	0	0	0	0	0	0	0	0	0	0
761	unclassified Phycodnaviridae	0	0	0	0	0	0	0	0	0	0	0	0	6	3	4	2	6	3	4	0	0	0	2	0	0	2	3	3	4	4	9	0	0	3	0	0	0	0	0	0	0	0	0	0	0	0	0	0
762	Chrysochromulina ericina virus	0	0	0	0	0	0	0	0	0	0	0	0	5	3	4	2	6	3	4	0	0	0	2	0	0	2	3	3	4	2	9	0	0	3	0	0	0	0	0	0	0	0	0	0	0	0	0	0
763	Emiliania huxleyi virus PS401	0	0	0	0	0	0	0	0	0	0	0	0	0	0	0	0	0	0	0	0	0	0	0	0	0	0	0	0	0	2	0	0	0	0	0	0	0	0	0	0	0	0	0	0	0	0	0	0
764	Imitervirales	6	0	0	0	0	2	0	0	2	0	0	0	7	8	7	0	5	5	6	0	2	4	4	3	4	3	0	0	2	0	8	0	2	2	3	0	0	0	0	0	0	0	0	2	0	0	0	0
765	Mimiviridae	6	0	0	0	0	2	0	0	2	0	0	0	7	8	7	0	5	5	6	0	2	4	4	3	4	3	0	0	2	0	8	0	2	2	3	0	0	0	0	0	0	0	0	2	0	0	0	0
766	Cafeteriavirus	0	0	0	0	0	0	0	0	0	0	0	0	0	0	2	0	0	0	2	0	0	0	0	2	0	0	0	0	0	0	3	0	0	0	0	0	0	0	0	0	0	0	0	0	0	0	0	0
767	Cafeteria roenbergensis virus	0	0	0	0	0	0	0	0	0	0	0	0	0	0	2	0	0	0	2	0	0	0	0	2	0	0	0	0	0	0	3	0	0	0	0	0	0	0	0	0	0	0	0	0	0	0	0	0
768	Mimivirus	0	0	0	0	0	0	0	0	0	0	0	0	2	4	0	0	2	2	4	0	0	0	0	0	0	0	0	0	0	0	0	0	0	0	0	0	0	0	0	0	0	0	0	2	0	0	0	0
769	Acanthamoeba polyphaga mimivirus	0	0	0	0	0	0	0	0	0	0	0	0	2	2	0	0	2	2	2	0	0	0	0	0	0	0	0	0	0	0	0	0	0	0	0	0	0	0	0	0	0	0	0	0	0	0	0	0
770	unclassified Mimivirus	0	0	0	0	0	0	0	0	0	0	0	0	0	2	0	0	0	0	2	0	0	0	0	0	0	0	0	0	0	0	0	0	0	0	0	0	0	0	0	0	0	0	0	0	0	0	0	0
771	Megavirus chiliensis	0	0	0	0	0	0	0	0	0	0	0	0	0	2	0	0	0	0	2	0	0	0	0	0	0	0	0	0	0	0	0	0	0	0	0	0	0	0	0	0	0	0	0	0	0	0	0	0
772	unclassified Mimiviridae	6	0	0	0	0	0	0	0	0	0	0	0	2	1	0	0	0	2	0	0	0	0	0	0	0	0	0	0	0	0	3	0	0	0	0	0	0	0	0	0	0	0	0	0	0	0	0	0
773	Pimascovirales	4	0	0	0	0	0	0	0	3	0	0	2	44	58	46	3	32	50	51	19	15	17	41	12	15	12	14	16	20	20	60	13	11	13	13	2	6	0	15	10	4	0	4	9	6	8	7	5
774	Iridoviridae	4	0	0	0	0	0	0	0	3	0	0	2	44	56	46	3	32	47	51	19	15	17	38	12	15	12	14	14	20	20	60	13	11	13	13	2	6	0	14	10	4	0	4	9	6	8	7	4
775	Alphairidovirinae	0	0	0	0	0	0	0	0	0	0	0	2	2	0	0	0	0	0	5	0	0	0	0	0	0	0	0	0	0	0	0	0	0	2	0	0	0	0	0	0	0	0	0	0	0	0	0	0
776	Ranavirus	0	0	0	0	0	0	0	0	0	0	0	2	2	0	0	0	0	0	3	0	0	0	0	0	0	0	0	0	0	0	0	0	0	0	0	0	0	0	0	0	0	0	0	0	0	0	0	0
777	Frog virus 3	0	0	0	0	0	0	0	0	0	0	0	2	2	0	0	0	0	0	0	0	0	0	0	0	0	0	0	0	0	0	0	0	0	0	0	0	0	0	0	0	0	0	0	0	0	0	0	0
778	Betairidovirinae	3	0	0	0	0	0	0	0	2	0	0	0	42	55	45	3	32	47	46	19	15	17	37	11	15	12	14	12	18	19	59	13	10	11	13	2	6	0	14	9	4	0	4	9	6	8	7	4
779	Chloriridovirus	0	0	0	0	0	0	0	0	0	0	0	0	0	2	2	0	0	5	3	0	0	2	4	0	2	0	0	0	0	0	5	0	0	0	0	0	0	0	5	0	0	0	0	3	0	4	0	3
780	Invertebrate iridescent virus 22	0	0	0	0	0	0	0	0	0	0	0	0	0	0	0	0	0	0	3	0	0	0	0	0	0	0	0	0	0	0	0	0	0	0	0	0	0	0	0	0	0	0	0	0	0	0	0	0
781	Invertebrate iridescent virus 9	0	0	0	0	0	0	0	0	0	0	0	0	0	2	0	0	0	5	0	0	0	2	4	0	2	0	0	0	0	0	5	0	0	0	0	0	0	0	0	0	0	0	0	0	0	0	0	0
782	unclassified Chloriridovirus	0	0	0	0	0	0	0	0	0	0	0	0	0	0	2	0	0	0	0	0	0	0	0	0	0	0	0	0	0	0	0	0	0	0	0	0	0	0	0	0	0	0	0	0	0	0	0	0
783	Invertebrate iridescent virus 30	0	0	0	0	0	0	0	0	0	0	0	0	0	0	2	0	0	0	0	0	0	0	0	0	0	0	0	0	0	0	0	0	0	0	0	0	0	0	0	0	0	0	0	0	0	0	0	0
784	Iridovirus	3	0	0	0	0	0	0	0	2	0	0	0	36	49	40	0	28	39	37	18	13	14	30	11	9	12	12	10	16	15	48	12	10	10	11	0	6	0	8	9	4	0	3	5	6	4	5	0
785	Invertebrate iridescent virus 1	0	0	0	0	0	0	0	0	0	0	0	0	0	0	0	0	0	0	0	0	0	0	0	0	0	0	0	0	0	0	0	0	0	0	0	0	0	0	0	0	0	0	0	0	0	0	0	0
786	Invertebrate iridescent virus 31	0	0	0	0	0	0	0	0	0	0	0	0	9	14	13	0	8	10	14	4	3	3	9	4	0	4	3	4	6	5	20	4	6	7	2	0	3	0	3	5	0	0	0	2	2	3	2	0
787	Invertebrate iridescent virus 6	0	0	0	0	0	0	0	0	0	0	0	0	3	0	2	0	3	6	5	0	0	0	3	0	0	0	0	0	3	0	4	0	0	0	0	0	0	0	0	0	0	0	0	0	0	0	2	0
788	unclassified Iridovirus	0	0	0	0	0	0	0	0	2	0	0	0	18	23	19	0	9	14	12	5	8	6	12	3	8	6	5	3	5	4	18	5	3	0	4	0	2	0	0	1	3	0	0	0	1	0	0	0
789	Marseilleviridae	0	0	0	0	0	0	0	0	0	0	0	0	0	2	0	0	0	3	0	0	0	0	3	0	0	0	0	2	0	0	0	0	0	0	0	0	0	0	0	0	0	0	0	0	0	0	0	0
790	Lausannevirus	0	0	0	0	0	0	0	0	0	0	0	0	0	0	0	0	0	2	0	0	0	0	2	0	0	0	0	0	0	0	0	0	0	0	0	0	0	0	0	0	0	0	0	0	0	0	0	0
793	Pokkesviricetes	3	0	0	5	0	0	0	0	0	0	4	0	5	6	4	0	2	3	3	0	0	3	4	0	0	0	0	0	2	0	3	0	0	0	0	0	0	4	2	0	0	0	0	0	0	0	0	0
794	Asfuvirales	0	0	0	2	0	0	0	0	0	0	2	0	5	4	4	0	2	3	3	0	0	3	4	0	0	0	0	0	2	0	3	0	0	0	0	0	0	0	0	0	0	0	0	0	0	0	0	0
795	Asfarviridae	0	0	0	2	0	0	0	0	0	0	2	0	5	4	4	0	2	3	3	0	0	3	4	0	0	0	0	0	2	0	3	0	0	0	0	0	0	0	0	0	0	0	0	0	0	0	0	0
796	Asfivirus	0	0	0	2	0	0	0	0	0	0	2	0	5	4	4	0	2	3	3	0	0	3	4	0	0	0	0	0	2	0	3	0	0	0	0	0	0	0	0	0	0	0	0	0	0	0	0	0
797	African swine fever virus	0	0	0	2	0	0	0	0	0	0	2	0	5	4	4	0	2	3	3	0	0	3	4	0	0	0	0	0	2	0	3	0	0	0	0	0	0	0	0	0	0	0	0	0	0	0	0	0
798	Chitovirales	3	0	0	3	0	0	0	0	0	0	2	0	0	2	0	0	0	0	0	0	0	0	0	0	0	0	0	0	0	0	0	0	0	0	0	0	0	4	2	0	0	0	0	0	0	0	0	0
799	Poxviridae	3	0	0	3	0	0	0	0	0	0	2	0	0	2	0	0	0	0	0	0	0	0	0	0	0	0	0	0	0	0	0	0	0	0	0	0	0	4	2	0	0	0	0	0	0	0	0	0
800	Chordopoxvirinae	3	0	0	3	0	0	0	0	0	0	2	0	0	2	0	0	0	0	0	0	0	0	0	0	0	0	0	0	0	0	0	0	0	0	0	0	0	4	0	0	0	0	0	0	0	0	0	0
803	Orthopoxvirus	2	0	0	3	0	0	0	0	0	0	0	0	0	0	0	0	0	0	0	0	0	0	0	0	0	0	0	0	0	0	0	0	0	0	0	0	0	0	0	0	0	0	0	0	0	0	0	0
804	Taterapox virus	2	0	0	3	0	0	0	0	0	0	0	0	0	0	0	0	0	0	0	0	0	0	0	0	0	0	0	0	0	0	0	0	0	0	0	0	0	0	0	0	0	0	0	0	0	0	0	0
805	Parapoxvirus	0	0	0	0	0	0	0	0	0	0	0	0	0	0	0	0	0	0	0	0	0	0	0	0	0	0	0	0	0	0	0	0	0	0	0	0	0	4	0	0	0	0	0	0	0	0	0	0
806	Orf virus	0	0	0	0	0	0	0	0	0	0	0	0	0	0	0	0	0	0	0	0	0	0	0	0	0	0	0	0	0	0	0	0	0	0	0	0	0	4	0	0	0	0	0	0	0	0	0	0
807	Entomopoxvirinae	0	0	0	0	0	0	0	0	0	0	0	0	0	0	0	0	0	0	0	0	0	0	0	0	0	0	0	0	0	0	0	0	0	0	0	0	0	0	2	0	0	0	0	0	0	0	0	0
808	Preplasmiviricota	0	0	0	0	0	0	0	0	0	0	2	0	7	12	4	0	4	5	11	2	2	2	4	0	7	0	0	0	0	4	5	2	0	2	3	0	0	0	2	0	0	0	0	3	0	2	0	0
809	Maveriviricetes	0	0	0	0	0	0	0	0	0	0	0	0	0	0	0	0	0	2	0	0	0	0	0	0	0	0	0	0	0	0	0	0	0	0	0	0	0	0	0	0	0	0	0	0	0	0	0	0
810	Priklausovirales	0	0	0	0	0	0	0	0	0	0	0	0	0	0	0	0	0	2	0	0	0	0	0	0	0	0	0	0	0	0	0	0	0	0	0	0	0	0	0	0	0	0	0	0	0	0	0	0
811	Lavidaviridae	0	0	0	0	0	0	0	0	0	0	0	0	0	0	0	0	0	2	0	0	0	0	0	0	0	0	0	0	0	0	0	0	0	0	0	0	0	0	0	0	0	0	0	0	0	0	0	0
812	Sputnikvirus	0	0	0	0	0	0	0	0	0	0	0	0	0	0	0	0	0	2	0	0	0	0	0	0	0	0	0	0	0	0	0	0	0	0	0	0	0	0	0	0	0	0	0	0	0	0	0	0
813	Mimivirus-dependent virus Sputnik	0	0	0	0	0	0	0	0	0	0	0	0	0	0	0	0	0	2	0	0	0	0	0	0	0	0	0	0	0	0	0	0	0	0	0	0	0	0	0	0	0	0	0	0	0	0	0	0
814	Tectiliviricetes	0	0	0	0	0	0	0	0	0	0	2	0	7	12	4	0	4	3	11	2	2	2	4	0	7	0	0	0	0	4	5	2	0	2	3	0	0	0	0	0	0	0	0	3	0	2	0	0
815	Kalamavirales	0	0	0	0	0	0	0	0	0	0	0	0	7	12	4	0	4	3	11	2	2	2	4	0	7	0	0	0	0	4	5	2	0	2	3	0	0	0	0	0	0	0	0	0	0	0	0	0
816	Tectiviridae	0	0	0	0	0	0	0	0	0	0	0	0	7	12	4	0	4	3	11	2	2	2	4	0	7	0	0	0	0	4	5	2	0	2	3	0	0	0	0	0	0	0	0	0	0	0	0	0
817	Alphatectivirus	0	0	0	0	0	0	0	0	0	0	0	0	7	12	4	0	4	3	11	2	2	2	4	0	7	0	0	0	0	4	5	2	0	2	3	0	0	0	0	0	0	0	0	0	0	0	0	0
818	Pseudomonas virus PRD1	0	0	0	0	0	0	0	0	0	0	0	0	7	12	4	0	4	3	11	2	2	2	4	0	7	0	0	0	0	4	5	2	0	2	3	0	0	0	0	0	0	0	0	0	0	0	0	0
819	Rowavirales	0	0	0	0	0	0	0	0	0	0	2	0	0	0	0	0	0	0	0	0	0	0	0	0	0	0	0	0	0	0	0	0	0	0	0	0	0	0	0	0	0	0	0	2	0	0	0	0
820	Adenoviridae	0	0	0	0	0	0	0	0	0	0	2	0	0	0	0	0	0	0	0	0	0	0	0	0	0	0	0	0	0	0	0	0	0	0	0	0	0	0	0	0	0	0	0	2	0	0	0	0
821	Mastadenovirus	0	0	0	0	0	0	0	0	0	0	2	0	0	0	0	0	0	0	0	0	0	0	0	0	0	0	0	0	0	0	0	0	0	0	0	0	0	0	0	0	0	0	0	2	0	0	0	0
822	Human mastadenovirus C	0	0	0	0	0	0	0	0	0	0	0	0	0	0	0	0	0	0	0	0	0	0	0	0	0	0	0	0	0	0	0	0	0	0	0	0	0	0	0	0	0	0	0	2	0	0	0	0
823	unclassified entries	0	0	0	0	0	0	0	0	0	0	0	0	3	2	2	0	0	3	0	0	0	2	3	0	0	0	4	0	0	0	0	0	0	0	0	0	0	0	0	0	0	0	0	0	0	0	0	0
824	other entries	5	2	14	11	8	29	34	37	11	26	23	86	14	21	16	148	24	15	4	2	3	0	6	12	4	0	3	0	4	4	0	0	2	0	0	2	0	2	2	56	16	3	35	17	154	3	12	5
[truncated: 52 more columns]
